# Supplementary material for: Moderate tea consumption and dementia-related neuroimaging markers
Source: Front Neurol. 2025 Nov 11;16:1634621. doi: 10.3389/fneur.2025.1634621 (PMC12644034; doi:10.3389/fneur.2025.1634621)
Supplement: Supplementary file 2 [file Table_2.xlsx]

## Sheet: Sheet1
	Supplementary Table 4. General linear regression results for tea consumption and brain imaging (n=38,584).
	Tea (cups/day)	Model 1			Model 2			Model 3
		β (95% CI)	pRAW	pFDR	β (95% CI)	pRAW	pFDR	β (95% CI)	pRAW	pFDR
	total brain volume
	0	Reference			Reference			Reference
	0.5-1	0.060 (0.029, 0.092)	<0.001	0.001	0.038 (0.007, 0.070)	0.017	0.043	-0.002 (-0.018, 0.013)	0.762	0.843
	2-3	0.067 (0.041, 0.093)	<0.001	<0.001	0.053 (0.027, 0.079)	<0.001	<0.001	0.003 (-0.010, 0.015)	0.661	0.773
	4-5	0.076 (0.049, 0.102)	<0.001	<0.001	0.069 (0.042, 0.095)	<0.001	<0.001	0.004 (-0.009, 0.017)	0.537	0.686
	6-7	0.070 (0.038, 0.101)	<0.001	<0.001	0.067 (0.036, 0.099)	<0.001	<0.001	0.006 (-0.010, 0.021)	0.478	0.666
	8-9	0.067 (0.020, 0.113)	0.005	0.013	0.070 (0.024, 0.116)	0.003	0.011	-0.007 (-0.029, 0.015)	0.538	0.686
	≥10	0.052 (-0.001, 0.105)	0.053	0.101	0.064 (0.011, 0.116)	0.018	0.044	-0.030 (-0.055, -0.004)	0.024	0.106
	white matter volume
	0	Reference			Reference			Reference
	0.5-1	0.041 (0.009, 0.073)	0.012	0.028	0.025 (-0.006, 0.057)	0.118	0.206	-0.015 (-0.033, 0.004)	0.118	0.311
	2-3	0.049 (0.023, 0.076)	<0.001	0.001	0.043 (0.017, 0.069)	0.001	0.006	-0.006 (-0.021, 0.010)	0.465	0.656
	4-5	0.060 (0.033, 0.087)	<0.001	<0.001	0.060 (0.033, 0.087)	<0.001	<0.001	-0.001 (-0.017, 0.014)	0.859	0.891
	6-7	0.050 (0.018, 0.082)	0.002	0.007	0.053 (0.021, 0.084)	0.001	0.006	-0.006 (-0.025, 0.012)	0.509	0.675
	8-9	0.068 (0.021, 0.115)	0.004	0.012	0.072 (0.025, 0.119)	0.003	0.01	-0.002 (-0.029, 0.025)	0.903	0.922
	≥10	0.065 (0.012, 0.119)	0.017	0.038	0.073 (0.020, 0.127)	0.007	0.021	-0.015 (-0.045, 0.016)	0.354	0.566
	gray matter volume
	0	Reference			Reference			Reference
	0.5-1	0.075 (0.042, 0.107)	<0.001	<0.001	0.049 (0.017, 0.081)	0.003	0.011	0.012 (-0.007, 0.030)	0.218	0.419
	2-3	0.079 (0.052, 0.106)	<0.001	<0.001	0.059 (0.032, 0.085)	<0.001	<0.001	0.012 (-0.003, 0.027)	0.124	0.313
	4-5	0.085 (0.058, 0.112)	<0.001	<0.001	0.071 (0.043, 0.098)	<0.001	<0.001	0.010 (-0.006, 0.025)	0.223	0.421
	6-7	0.085 (0.053, 0.117)	<0.001	<0.001	0.077 (0.045, 0.109)	<0.001	<0.001	0.018 (-0.001, 0.036)	0.057	0.18
	8-9	0.058 (0.010, 0.105)	0.018	0.039	0.060 (0.013, 0.107)	0.013	0.035	-0.012 (-0.040, 0.015)	0.378	0.577
	≥10	0.032 (-0.022, 0.086)	0.248	0.365	0.046 (-0.008, 0.100)	0.094	0.17	-0.043 (-0.074, -0.012)	0.007	0.05
	peripheral cortical gray matter
	0	Reference			Reference			Reference
	0.5-1	0.071 (0.038, 0.104)	<0.001	<0.001	0.052 (0.019, 0.084)	0.002	0.007	0.016 (-0.005, 0.036)	0.133	0.316
	2-3	0.083 (0.056, 0.110)	<0.001	<0.001	0.070 (0.043, 0.097)	<0.001	<0.001	0.024 (0.007, 0.041)	0.005	0.041
	4-5	0.091 (0.063, 0.118)	<0.001	<0.001	0.081 (0.054, 0.109)	<0.001	<0.001	0.022 (0.005, 0.040)	0.01	0.063
	6-7	0.099 (0.066, 0.131)	<0.001	<0.001	0.093 (0.060, 0.125)	<0.001	<0.001	0.036 (0.015, 0.056)	0.001	0.013
	8-9	0.070 (0.022, 0.118)	0.004	0.012	0.072 (0.024, 0.12)	0.003	0.011	0.003 (-0.026, 0.033)	0.826	0.881
	≥10	0.044 (-0.011, 0.098)	0.118	0.197	0.057 (0.002, 0.111)	0.04	0.088	-0.029 (-0.063, 0.005)	0.091	0.253
	white matter hyperintensities
	0	Reference			Reference			Reference
	0.5-1	-0.018 (-0.054, 0.018)	0.32	0.431	-0.004 (-0.039, 0.032)	0.841	0.874	-0.013 (-0.048, 0.022)	0.46	0.654
	2-3	-0.030 (-0.059, -0.001)	0.045	0.089	-0.007 (-0.036, 0.023)	0.658	0.745	-0.016 (-0.045, 0.013)	0.274	0.483
	4-5	-0.039 (-0.069, -0.009)	0.012	0.028	-0.011 (-0.041, 0.019)	0.468	0.586	-0.023 (-0.053, 0.006)	0.124	0.313
	6-7	-0.064 (-0.099, -0.028)	<0.001	0.002	-0.041 (-0.076, -0.006)	0.022	0.052	-0.051 (-0.086, -0.016)	0.004	0.039
	8-9	0.008 (-0.044, 0.061)	0.752	0.813	0.020 (-0.032, 0.072)	0.454	0.574	-0.002 (-0.053, 0.050)	0.949	0.964
	≥10	0.052 (-0.007, 0.112)	0.085	0.151	0.053 (-0.006, 0.112)	0.081	0.151	0.037 (-0.022, 0.096)	0.216	0.419
	anterior parahippocampal gyrus (l)
	0	Reference			Reference			Reference
	0.5-1	0.066 (0.031, 0.102)	<0.001	0.001	0.047 (0.011, 0.083)	0.01	0.029	0.025 (-0.008, 0.058)	0.138	0.323
	2-3	0.074 (0.044, 0.103)	<0.001	<0.001	0.058 (0.029, 0.088)	<0.001	0.001	0.035 (0.008, 0.063)	0.012	0.066
	4-5	0.089 (0.059, 0.119)	<0.001	<0.001	0.079 (0.049, 0.109)	<0.001	<0.001	0.048 (0.020, 0.076)	0.001	0.013
	6-7	0.095 (0.059, 0.130)	<0.001	<0.001	0.091 (0.055, 0.127)	<0.001	<0.001	0.061 (0.028, 0.094)	<0.001	0.012
	8-9	0.117 (0.064, 0.169)	<0.001	<0.001	0.119 (0.067, 0.171)	<0.001	<0.001	0.086 (0.037, 0.135)	0.001	0.013
	≥10	0.049 (-0.011, 0.109)	0.107	0.186	0.057 (-0.003, 0.117)	0.061	0.119	0.008 (-0.047, 0.064)	0.773	0.848
	anterior parahippocampal gyrus (r)
	0	Reference			Reference			Reference
	0.5-1	0.057 (0.022, 0.092)	0.002	0.005	0.035 (0.000, 0.070)	0.052	0.106	0.015 (-0.018, 0.048)	0.379	0.577
	2-3	0.085 (0.055, 0.114)	<0.001	<0.001	0.068 (0.039, 0.098)	<0.001	<0.001	0.045 (0.018, 0.072)	0.001	0.015
	4-5	0.099 (0.069, 0.128)	<0.001	<0.001	0.089 (0.059, 0.119)	<0.001	<0.001	0.059 (0.031, 0.086)	<0.001	0.002
	6-7	0.085 (0.050, 0.121)	<0.001	<0.001	0.084 (0.049, 0.119)	<0.001	<0.001	0.055 (0.022, 0.088)	0.001	0.015
	8-9	0.107 (0.055, 0.158)	<0.001	<0.001	0.112 (0.060, 0.164)	<0.001	<0.001	0.076 (0.028, 0.125)	0.002	0.024
	≥10	0.072 (0.013, 0.131)	0.016	0.037	0.083 (0.024, 0.142)	0.006	0.019	0.036 (-0.019, 0.091)	0.196	0.402
	posterior parahippocampal gyrus (l)
	0	Reference			Reference			Reference
	0.5-1	0.018 (-0.020, 0.055)	0.355	0.474	0.010 (-0.027, 0.048)	0.589	0.68	-0.006 (-0.042, 0.030)	0.754	0.843
	2-3	0.024 (-0.007, 0.055)	0.127	0.209	0.021 (-0.010, 0.052)	0.178	0.28	0.003 (-0.027, 0.033)	0.845	0.891
	4-5	0.029 (-0.002, 0.061)	0.07	0.127	0.031 (0.000, 0.063)	0.053	0.107	0.008 (-0.022, 0.039)	0.589	0.711
	6-7	0.022 (-0.016, 0.059)	0.257	0.377	0.026 (-0.011, 0.064)	0.168	0.271	0.005 (-0.031, 0.041)	0.789	0.856
	8-9	0.057 (0.002, 0.112)	0.042	0.085	0.066 (0.010, 0.121)	0.02	0.048	0.037 (-0.016, 0.090)	0.172	0.388
	≥10	0.027 (-0.036, 0.09)	0.399	0.517	0.044 (-0.019, 0.107)	0.172	0.274	0.002 (-0.059, 0.062)	0.959	0.964
	posterior parahippocampal gyrus (r)
	0	Reference			Reference			Reference
	0.5-1	0.025 (-0.013, 0.062)	0.205	0.309	0.017 (-0.021, 0.055)	0.39	0.52	0.002 (-0.034, 0.039)	0.901	0.922
	2-3	0.046 (0.015, 0.077)	0.004	0.011	0.043 (0.012, 0.075)	0.007	0.021	0.026 (-0.004, 0.056)	0.09	0.253
	4-5	0.052 (0.020, 0.084)	0.001	0.005	0.054 (0.022, 0.086)	0.001	0.005	0.031 (0.000, 0.062)	0.047	0.156
	6-7	0.041 (0.004, 0.079)	0.032	0.066	0.046 (0.008, 0.083)	0.018	0.045	0.023 (-0.013, 0.059)	0.213	0.419
	8-9	0.082 (0.026, 0.138)	0.004	0.011	0.090 (0.034, 0.146)	0.002	0.007	0.060 (0.007, 0.114)	0.027	0.113
	≥10	-0.007 (-0.070, 0.056)	0.825	0.867	0.008 (-0.056, 0.071)	0.808	0.85	-0.035 (-0.096, 0.027)	0.268	0.477
	anterior cingulate gyrus (l)
	0	Reference			Reference			Reference
	0.5-1	0.025 (-0.013, 0.064)	0.197	0.301	0.016 (-0.023, 0.054)	0.426	0.55	-0.010 (-0.045, 0.025)	0.587	0.711
	2-3	-0.002 (-0.034, 0.030)	0.905	0.932	-0.006 (-0.038, 0.026)	0.703	0.775	-0.036 (-0.065, -0.006)	0.017	0.085
	4-5	0.005 (-0.028, 0.038)	0.767	0.822	0.004 (-0.029, 0.037)	0.811	0.85	-0.034 (-0.064, -0.004)	0.026	0.113
	6-7	-0.027 (-0.065, 0.011)	0.169	0.265	-0.026 (-0.065, 0.012)	0.184	0.287	-0.060 (-0.095, -0.025)	0.001	0.013
	8-9	-0.044 (-0.100, 0.013)	0.131	0.214	-0.044 (-0.101, 0.013)	0.131	0.222	-0.089 (-0.140, -0.037)	0.001	0.013
	≥10	-0.011 (-0.075, 0.053)	0.737	0.8	-0.011 (-0.076, 0.054)	0.738	0.802	-0.069 (-0.128, -0.010)	0.022	0.102
	anterior cingulate gyrus (r)
	0	Reference			Reference			Reference
	0.5-1	0.022 (-0.016, 0.060)	0.262	0.382	0.011 (-0.027, 0.050)	0.568	0.665	-0.012 (-0.047, 0.023)	0.497	0.675
	2-3	-0.008 (-0.039, 0.024)	0.631	0.707	-0.014 (-0.046, 0.018)	0.401	0.532	-0.044 (-0.073, -0.015)	0.003	0.036
	4-5	-0.012 (-0.045, 0.020)	0.465	0.569	-0.015 (-0.047, 0.018)	0.372	0.509	-0.053 (-0.083, -0.023)	0.001	0.013
	6-7	-0.039 (-0.077, -0.001)	0.046	0.091	-0.040 (-0.078, -0.001)	0.043	0.092	-0.074 (-0.109, -0.039)	<0.001	0.002
	8-9	-0.067 (-0.123, -0.010)	0.021	0.045	-0.069 (-0.126, -0.013)	0.016	0.042	-0.116 (-0.168, -0.064)	<0.001	0.002
	≥10	-0.034 (-0.098, 0.030)	0.303	0.422	-0.037 (-0.102, 0.027)	0.256	0.377	-0.092 (-0.151, -0.032)	0.002	0.029
	posterior cingulate gyrus (l)
	0	Reference			Reference			Reference
	0.5-1	0.066 (0.030, 0.101)	<0.001	0.001	0.053 (0.017, 0.088)	0.004	0.013	0.023 (-0.006, 0.052)	0.127	0.313
	2-3	0.029 (-0.001, 0.058)	0.056	0.104	0.021 (-0.008, 0.051)	0.153	0.25	-0.016 (-0.040, 0.008)	0.193	0.402
	4-5	0.043 (0.013, 0.073)	0.005	0.014	0.041 (0.011, 0.071)	0.008	0.022	-0.008 (-0.032, 0.017)	0.547	0.691
	6-7	0.026 (-0.009, 0.061)	0.143	0.23	0.028 (-0.007, 0.063)	0.121	0.209	-0.018 (-0.047, 0.011)	0.224	0.421
	8-9	0.028 (-0.024, 0.080)	0.296	0.419	0.033 (-0.019, 0.085)	0.217	0.33	-0.022 (-0.064, 0.021)	0.318	0.54
	≥10	0.015 (-0.044, 0.074)	0.614	0.699	0.027 (-0.033, 0.086)	0.38	0.515	-0.040 (-0.089, 0.008)	0.106	0.282
	posterior cingulate gyrus (r)
	0	Reference			Reference			Reference
	0.5-1	0.064 (0.028, 0.100)	<0.001	0.002	0.049 (0.013, 0.085)	0.008	0.023	0.017 (-0.012, 0.046)	0.261	0.468
	2-3	0.031 (0.001, 0.060)	0.042	0.085	0.022 (-0.007, 0.052)	0.139	0.232	-0.016 (-0.040, 0.008)	0.187	0.402
	4-5	0.048 (0.018, 0.078)	0.002	0.006	0.047 (0.017, 0.077)	0.002	0.01	-0.002 (-0.027, 0.022)	0.854	0.891
	6-7	0.015 (-0.021, 0.051)	0.41	0.521	0.019 (-0.017, 0.055)	0.296	0.425	-0.029 (-0.058, 0.000)	0.051	0.166
	8-9	0.042 (-0.010, 0.095)	0.113	0.191	0.051 (-0.002, 0.104)	0.059	0.116	-0.008 (-0.051, 0.034)	0.698	0.803
	≥10	0.032 (-0.028, 0.091)	0.302	0.422	0.046 (-0.014, 0.106)	0.136	0.229	-0.024 (-0.072, 0.025)	0.344	0.56
	superior frontal gyrus (l)
	0	Reference			Reference			Reference
	0.5-1	0.048 (0.010, 0.085)	0.014	0.032	0.039 (0.001, 0.077)	0.044	0.093	0.015 (-0.019, 0.049)	0.392	0.588
	2-3	0.050 (0.019, 0.081)	0.002	0.006	0.046 (0.014, 0.077)	0.004	0.015	0.014 (-0.014, 0.043)	0.319	0.54
	4-5	0.049 (0.017, 0.081)	0.002	0.007	0.047 (0.015, 0.079)	0.004	0.013	0.010 (-0.019, 0.039)	0.506	0.675
	6-7	0.089 (0.051, 0.126)	<0.001	<0.001	0.087 (0.049, 0.125)	<0.001	<0.001	0.050 (0.015, 0.084)	0.005	0.039
	8-9	0.069 (0.014, 0.125)	0.015	0.033	0.072 (0.016, 0.127)	0.012	0.032	0.026 (-0.025, 0.076)	0.32	0.54
	≥10	0.038 (-0.025, 0.101)	0.241	0.357	0.047 (-0.017, 0.11)	0.148	0.244	-0.011 (-0.068, 0.047)	0.714	0.815
	superior frontal gyrus (r)
	0	Reference			Reference			Reference
	0.5-1	0.065 (0.027, 0.103)	0.001	0.003	0.055 (0.017, 0.093)	0.004	0.015	0.035 (0.001, 0.070)	0.044	0.151
	2-3	0.069 (0.038, 0.101)	<0.001	<0.001	0.064 (0.033, 0.096)	<0.001	<0.001	0.038 (0.009, 0.066)	0.009	0.059
	4-5	0.069 (0.037, 0.101)	<0.001	<0.001	0.067 (0.035, 0.100)	<0.001	<0.001	0.034 (0.005, 0.063)	0.022	0.102
	6-7	0.110 (0.072, 0.147)	<0.001	<0.001	0.110 (0.072, 0.148)	<0.001	<0.001	0.075 (0.041, 0.109)	<0.001	0.002
	8-9	0.098 (0.042, 0.153)	0.001	0.002	0.102 (0.046, 0.158)	<0.001	0.002	0.062 (0.011, 0.113)	0.017	0.085
	≥10	0.063 (0.000, 0.127)	0.049	0.096	0.075 (0.012 ,0.139)	0.02	0.048	0.022 (-0.035, 0.080)	0.448	0.648
	frontal orbital cortex (l)
	0	Reference			Reference			Reference
	0.5-1	0.047 (0.011, 0.082)	0.009	0.023	0.030 (-0.005, 0.065)	0.09	0.165	0.004 (-0.026, 0.034)	0.801	0.86
	2-3	0.058 (0.029, 0.087)	<0.001	<0.001	0.046 (0.018, 0.075)	0.002	0.007	0.014 (-0.011, 0.039)	0.28	0.488
	4-5	0.073 (0.043, 0.102)	<0.001	<0.001	0.066 (0.036, 0.095)	<0.001	<0.001	0.024 (-0.001, 0.050)	0.065	0.197
	6-7	0.060 (0.025, 0.095)	0.001	0.003	0.057 (0.022, 0.091)	0.002	0.007	0.014 (-0.017, 0.044)	0.378	0.577
	8-9	0.041 (-0.010, 0.093)	0.118	0.197	0.045 (-0.007, 0.096)	0.087	0.161	-0.003 (-0.048, 0.041)	0.889	0.917
	≥10	0.019 (-0.039, 0.078)	0.521	0.622	0.032 (-0.027, 0.09)	0.286	0.415	-0.029 (-0.080, 0.021)	0.259	0.468
	frontal orbital cortex (r)
	0	Reference			Reference			Reference
	0.5-1	0.029 (-0.006, 0.064)	0.109	0.187	0.013 (-0.023, 0.048)	0.481	0.598	-0.011 (-0.042, 0.021)	0.501	0.675
	2-3	0.047 (0.018, 0.077)	0.001	0.005	0.036 (0.007, 0.066)	0.015	0.038	0.007 (-0.018, 0.033)	0.571	0.709
	4-5	0.051 (0.022, 0.081)	0.001	0.003	0.044 (0.014, 0.074)	0.004	0.013	0.006 (-0.020, 0.033)	0.652	0.768
	6-7	0.047 (0.012, 0.082)	0.008	0.021	0.044 (0.009, 0.079)	0.015	0.038	0.006 (-0.025, 0.037)	0.718	0.815
	8-9	0.018 (-0.034, 0.070)	0.494	0.595	0.022 (-0.030, 0.074)	0.415	0.542	-0.022 (-0.068, 0.024)	0.357	0.566
	≥10	0.025 (-0.034, 0.084)	0.413	0.522	0.037 (-0.022, 0.096)	0.224	0.338	-0.018 (-0.070, 0.034)	0.502	0.675
	frontal medial cortex (l)
	0	Reference			Reference			Reference
	0.5-1	0.052 (0.015, 0.09)	0.006	0.017	0.041 (0.003, 0.079)	0.033	0.073	0.028 (-0.009, 0.064)	0.133	0.316
	2-3	0.051 (0.020, 0.082)	0.001	0.005	0.041 (0.010, 0.073)	0.009	0.027	0.024 (-0.006, 0.054)	0.121	0.313
	4-5	0.064 (0.032, 0.096)	<0.001	<0.001	0.057 (0.025, 0.089)	0.001	0.003	0.033 (0.002, 0.064)	0.037	0.137
	6-7	0.079 (0.041, 0.116)	<0.001	<0.001	0.075 (0.038, 0.113)	<0.001	0.001	0.053 (0.017, 0.090)	0.004	0.039
	8-9	0.075 (0.019, 0.130)	0.008	0.021	0.077 (0.021, 0.132)	0.007	0.021	0.035 (-0.018, 0.089)	0.196	0.402
	≥10	-0.013 (-0.076, 0.050)	0.685	0.754	-0.004 (-0.067, 0.060)	0.913	0.933	-0.041 (-0.103, 0.020)	0.185	0.402
	frontal medial cortex (r)
	0	Reference			Reference			Reference
	0.5-1	0.057 (0.019, 0.095)	0.003	0.01	0.043 (0.005, 0.081)	0.027	0.063	0.028 (-0.008, 0.065)	0.13	0.316
	2-3	0.049 (0.018, 0.080)	0.002	0.007	0.036 (0.005, 0.068)	0.024	0.055	0.018 (-0.012, 0.048)	0.247	0.451
	4-5	0.063 (0.031, 0.095)	<0.001	0.001	0.053 (0.021, 0.086)	0.001	0.006	0.027 (-0.004, 0.058)	0.088	0.251
	6-7	0.076 (0.038, 0.114)	<0.001	<0.001	0.071 (0.033, 0.109)	<0.001	0.002	0.049 (0.013, 0.086)	0.008	0.054
	8-9	0.110 (0.055, 0.166)	<0.001	0.001	0.111 (0.055, 0.167)	<0.001	0.001	0.079 (0.024, 0.133)	0.004	0.039
	≥10	0.000 (-0.064, 0.063)	0.997	0.998	0.009 (-0.054, 0.073)	0.77	0.822	-0.023 (-0.085, 0.038)	0.456	0.653
	frontal operculum cortex (l)
	0	Reference			Reference			Reference
	0.5-1	0.035 (-0.003, 0.072)	0.07	0.127	0.021 (-0.016, 0.059)	0.267	0.391	0.003 (-0.032, 0.039)	0.85	0.891
	2-3	0.042 (0.012, 0.073)	0.007	0.018	0.033 (0.002, 0.063)	0.039	0.087	0.011 (-0.019, 0.040)	0.472	0.662
	4-5	0.047 (0.015, 0.078)	0.004	0.01	0.040 (0.008, 0.071)	0.014	0.037	0.015 (-0.015, 0.045)	0.337	0.558
	6-7	0.040 (0.003, 0.077)	0.033	0.068	0.036 (-0.002, 0.073)	0.061	0.119	0.011 (-0.024, 0.047)	0.536	0.686
	8-9	-0.012 (-0.067, 0.043)	0.666	0.74	-0.011 (-0.066, 0.044)	0.704	0.775	-0.041 (-0.093, 0.012)	0.127	0.313
	≥10	0.006 (-0.057, 0.068)	0.858	0.888	0.014 (-0.049, 0.076)	0.669	0.75	-0.024 (-0.084, 0.036)	0.429	0.638
	frontal operculum cortex (r)
	0	Reference			Reference			Reference
	0.5-1	0.062 (0.024, 0.099)	0.001	0.005	0.052 (0.014, 0.090)	0.007	0.021	0.039 (0.003, 0.076)	0.035	0.133
	2-3	0.042 (0.011, 0.073)	0.008	0.02	0.034 (0.003, 0.065)	0.032	0.072	0.014 (-0.016, 0.044)	0.349	0.564
	4-5	0.070 (0.038, 0.102)	<0.001	<0.001	0.063 (0.031, 0.095)	<0.001	0.001	0.040 (0.009, 0.071)	0.011	0.066
	6-7	0.028 (-0.009, 0.066)	0.138	0.223	0.020 (-0.017, 0.058)	0.287	0.415	0.000 (-0.036, 0.036)	0.996	0.996
	8-9	0.049 (-0.006, 0.105)	0.081	0.144	0.047 (-0.008, 0.102)	0.097	0.172	0.016 (-0.038, 0.069)	0.563	0.707
	≥10	-0.011 (-0.074, 0.052)	0.73	0.798	-0.008 (-0.072, 0.055)	0.796	0.845	-0.045 (-0.106, 0.016)	0.148	0.343
	hippocampus (l)
	0	Reference			Reference			Reference
	0.5-1	0.020 (-0.018, 0.057)	0.305	0.422	0.004 (-0.034, 0.041)	0.849	0.878	-0.009 (-0.045, 0.027)	0.631	0.752
	2-3	0.041 (0.010, 0.072)	0.01	0.024	0.028 (-0.003, 0.059)	0.077	0.148	0.012 (-0.018, 0.042)	0.449	0.648
	4-5	0.034 (0.002, 0.065)	0.037	0.075	0.025 (-0.007, 0.057)	0.123	0.21	0.005 (-0.026, 0.036)	0.741	0.837
	6-7	0.041 (0.004, 0.079)	0.029	0.061	0.037 (0.000, 0.074)	0.053	0.107	0.017 (-0.020, 0.053)	0.367	0.577
	8-9	0.031 (-0.024, 0.086)	0.27	0.388	0.032 (-0.023, 0.087)	0.249	0.369	0.011 (-0.043, 0.064)	0.698	0.803
	≥10	-0.011 (-0.074, 0.052)	0.732	0.798	-0.003 (-0.065, 0.060)	0.934	0.938	-0.036 (-0.097, 0.025)	0.243	0.449
	hippocampus (r)
	0	Reference			Reference			Reference
	0.5-1	0.027 (-0.010, 0.065)	0.152	0.243	0.011 (-0.026, 0.048)	0.558	0.659	-0.001 (-0.037, 0.035)	0.958	0.964
	2-3	0.062 (0.031, 0.093)	<0.001	<0.001	0.050 (0.019, 0.080)	0.002	0.007	0.032 (0.003, 0.062)	0.033	0.129
	4-5	0.056 (0.025, 0.088)	<0.001	0.002	0.048 (0.016, 0.079)	0.003	0.011	0.027 (-0.003, 0.058)	0.08	0.237
	6-7	0.063 (0.026, 0.100)	0.001	0.003	0.059 (0.022, 0.096)	0.002	0.008	0.039 (0.003, 0.075)	0.032	0.127
	8-9	0.054 (-0.001, 0.108)	0.055	0.104	0.055 (0.000, 0.110)	0.048	0.101	0.026 (-0.027, 0.078)	0.34	0.558
	≥10	0.041 (-0.021, 0.104)	0.193	0.298	0.051 (-0.011, 0.114)	0.109	0.192	0.019 (-0.041, 0.079)	0.537	0.686
	total hippocampus
	0	Reference			Reference			Reference
	0.5-1	0.026 (-0.011, 0.063)	0.168	0.265	0.008 (-0.029, 0.045)	0.662	0.746	-0.005 (-0.041, 0.030)	0.764	0.843
	2-3	0.057 (0.026, 0.087)	<0.001	0.001	0.043 (0.012, 0.073)	0.006	0.019	0.024 (-0.005, 0.054)	0.102	0.275
	4-5	0.050 (0.019, 0.081)	0.002	0.006	0.040 (0.009, 0.071)	0.011	0.032	0.018 (-0.012, 0.048)	0.239	0.445
	6-7	0.058 (0.021, 0.094)	0.002	0.006	0.053 (0.016, 0.090)	0.005	0.016	0.031 (-0.004, 0.066)	0.084	0.246
	8-9	0.047 (-0.007, 0.101)	0.091	0.16	0.048 (-0.006, 0.102)	0.08	0.15	0.020 (-0.032, 0.072)	0.448	0.648
	≥10	0.017 (-0.044, 0.079)	0.587	0.677	0.027 (-0.035 ,0.089)	0.39	0.52	-0.009 (-0.068, 0.050)	0.759	0.843
	temporal pole (l)
	0	Reference			Reference			Reference
	0.5-1	0.065 (0.027, 0.103)	0.001	0.003	0.055 (0.017, 0.093)	0.004	0.015	0.022 (-0.011, 0.054)	0.187	0.402
	2-3	0.069 (0.038, 0.101)	<0.001	<0.001	0.064 (0.033, 0.096)	<0.001	<0.001	0.037 (0.010, 0.064)	0.007	0.051
	4-5	0.069 (0.037, 0.101)	<0.001	<0.001	0.067 (0.035, 0.100)	<0.001	<0.001	0.037 (0.010, 0.065)	0.008	0.051
	6-7	0.110 (0.072, 0.147)	<0.001	<0.001	0.110 (0.072, 0.148)	<0.001	<0.001	0.044 (0.012, 0.077)	0.007	0.051
	8-9	0.098 (0.042, 0.153)	0.001	0.002	0.102 (0.046, 0.158)	<0.001	0.002	0.016 (-0.032, 0.064)	0.51	0.675
	≥10	0.063 (0.000, 0.127)	0.049	0.096	0.075 (0.012 ,0.139)	0.02	0.048	-0.016 (-0.070, 0.039)	0.572	0.709
	temporal pole (r)
	0	Reference			Reference			Reference
	0.5-1	0.055 (0.020, 0.090)	0.002	0.007	0.042 (0.007, 0.078)	0.018	0.045	0.021 (-0.012, 0.054)	0.216	0.419
	2-3	0.066 (0.037, 0.095)	<0.001	<0.001	0.058 (0.029, 0.087)	<0.001	0.001	0.035 (0.008, 0.063)	0.012	0.066
	4-5	0.074 (0.044, 0.104)	<0.001	<0.001	0.068 (0.039, 0.098)	<0.001	<0.001	0.030 (0.002, 0.058)	0.036	0.137
	6-7	0.076 (0.041, 0.111)	<0.001	<0.001	0.072 (0.037, 0.107)	<0.001	<0.001	0.038 (0.005, 0.071)	0.026	0.112
	8-9	0.052 (0.000, 0.104)	0.049	0.096	0.050 (-0.002, 0.102)	0.058	0.116	0.032 (-0.017, 0.081)	0.199	0.402
	≥10	0.022 (-0.037, 0.081)	0.461	0.567	0.029 (-0.030, 0.088)	0.336	0.474	-0.008 (-0.063, 0.048)	0.785	0.856
	anterior middle temporal gyrus (l)
	0	Reference			Reference			Reference
	0.5-1	0.049 (0.012, 0.086)	0.009	0.023	0.032 (-0.005, 0.069)	0.092	0.167	0.017 (-0.018, 0.052)	0.339	0.558
	2-3	0.061 (0.031, 0.092)	<0.001	<0.001	0.050 (0.020, 0.081)	0.001	0.006	0.030 (0.001, 0.059)	0.04	0.144
	4-5	0.059 (0.028, 0.09)	<0.001	0.001	0.054 (0.022, 0.085)	0.001	0.004	0.027 (-0.003, 0.057)	0.074	0.221
	6-7	0.046 (0.009, 0.083)	0.014	0.033	0.047 (0.010, 0.084)	0.012	0.033	0.023 (-0.012, 0.058)	0.199	0.402
	8-9	0.050 (-0.004, 0.104)	0.071	0.128	0.057 (0.003, 0.111)	0.04	0.088	0.027 (-0.024, 0.079)	0.3	0.519
	≥10	0.000 (-0.062, 0.062)	0.998	0.998	0.012 (-0.050, 0.074)	0.702	0.775	-0.026 (-0.085, 0.033)	0.382	0.578
	anterior middle temporal gyrus (r)
	0	Reference			Reference			Reference
	0.5-1	0.088 (0.050, 0.125)	<0.001	<0.001	0.071 (0.033, 0.109)	<0.001	0.002	0.051 (0.015, 0.087)	0.005	0.041
	2-3	0.077 (0.045, 0.108)	<0.001	<0.001	0.064 (0.033, 0.096)	<0.001	<0.001	0.043 (0.013, 0.072)	0.005	0.041
	4-5	0.073 (0.041, 0.105)	<0.001	<0.001	0.066 (0.034, 0.098)	<0.001	<0.001	0.036 (0.006, 0.067)	0.02	0.097
	6-7	0.065 (0.028, 0.103)	0.001	0.002	0.064 (0.027, 0.102)	0.001	0.004	0.035 (-0.001, 0.071)	0.056	0.18
	8-9	0.063 (0.008, 0.119)	0.025	0.054	0.068 (0.012, 0.123)	0.017	0.044	0.036 (-0.017, 0.089)	0.179	0.4
	≥10	0.006 (-0.057, 0.070)	0.842	0.878	0.017 (-0.046, 0.080)	0.601	0.69	-0.017 (-0.077, 0.044)	0.584	0.711
	posterior middle temporal gyrus (l)
	0	Reference			Reference			Reference
	0.5-1	0.078 (0.040, 0.115)	<0.001	<0.001	0.064 (0.027, 0.102)	0.001	0.004	0.042 (0.009, 0.076)	0.014	0.073
	2-3	0.066 (0.035, 0.097)	<0.001	<0.001	0.057 (0.026, 0.088)	<0.001	0.002	0.028 (0.000, 0.056)	0.047	0.156
	4-5	0.062 (0.030, 0.094)	<0.001	0.001	0.056 (0.024, 0.087)	0.001	0.003	0.019 (-0.010, 0.047)	0.199	0.402
	6-7	0.047 (0.010, 0.084)	0.014	0.032	0.043 (0.005, 0.080)	0.025	0.058	0.007 (-0.027, 0.040)	0.698	0.803
	8-9	0.079 (0.024, 0.134)	0.005	0.013	0.079 (0.023, 0.134)	0.005	0.017	0.032 (-0.018, 0.081)	0.207	0.413
	≥10	0.051 (-0.012, 0.113)	0.112	0.19	0.056 (-0.007, 0.119)	0.081	0.151	0.007 (-0.049, 0.064)	0.794	0.857
	posterior middle temporal gyrus (r)
	0	Reference			Reference			Reference
	0.5-1	0.025 (-0.013, 0.063)	0.193	0.298	0.014 (-0.023, 0.052)	0.455	0.574	-0.012 (-0.046, 0.022)	0.489	0.675
	2-3	0.035 (0.004, 0.066)	0.028	0.059	0.028 (-0.003, 0.059)	0.079	0.15	-0.003 (-0.031, 0.025)	0.835	0.886
	4-5	0.038 (0.006, 0.070)	0.02	0.043	0.032 (0.000, 0.064)	0.051	0.105	-0.007 (-0.036, 0.022)	0.622	0.747
	6-7	0.038 (0.000, 0.075)	0.05	0.096	0.032 (-0.006, 0.070)	0.097	0.172	-0.008 (-0.042, 0.026)	0.648	0.768
	8-9	-0.005 (-0.061, 0.05)	0.849	0.882	-0.010 (-0.066, 0.045)	0.719	0.785	-0.056 (-0.106, -0.006)	0.028	0.116
	≥10	0.004 (-0.060, 0.067)	0.909	0.932	0.003 (-0.060, 0.067)	0.922	0.935	-0.055 (-0.112, 0.002)	0.06	0.186
	cuneal cortex (l)
	0	Reference			Reference			Reference
	0.5-1	0.005 (-0.033, 0.043)	0.785	0.834	0.004 (-0.034, 0.042)	0.823	0.859	0.021 (-0.012, 0.054)	0.521	0.685
	2-3	0.040 (0.009, 0.072)	0.012	0.028	0.044 (0.013, 0.076)	0.006	0.019	0.035 (0.008, 0.063)	0.157	0.358
	4-5	0.057 (0.024, 0.089)	0.001	0.002	0.061 (0.028, 0.093)	<0.001	0.001	0.030 (0.002, 0.058)	0.042	0.146
	6-7	0.081 (0.043, 0.119)	<0.001	<0.001	0.084 (0.045, 0.122)	<0.001	<0.001	0.038 (0.005, 0.071)	0.004	0.039
	8-9	0.054 (-0.002, 0.110)	0.058	0.106	0.058 (0.002, 0.114)	0.043	0.092	0.032 (-0.017, 0.081)	0.432	0.638
	≥10	0.017 (-0.046, 0.081)	0.597	0.686	0.026 (-0.037, 0.090)	0.418	0.542	-0.008 (-0.063, 0.048)	0.582	0.711
	cuneal cortex (r)
	0	Reference			Reference			Reference
	0.5-1	0.010 (-0.028, 0.047)	0.61	0.698	0.007 (-0.030, 0.045)	0.709	0.777	-0.012 (-0.047, 0.024)	0.37	0.577
	2-3	0.047 (0.016, 0.078)	0.003	0.009	0.050 (0.019, 0.081)	0.002	0.007	0.021 (-0.008, 0.051)	0.102	0.275
	4-5	0.065 (0.034, 0.097)	<0.001	<0.001	0.070 (0.038, 0.102)	<0.001	<0.001	0.031 (0.001, 0.062)	0.018	0.09
	6-7	0.092 (0.055, 0.130)	<0.001	<0.001	0.096 (0.059, 0.134)	<0.001	<0.001	0.053 (0.017, 0.089)	0.001	0.013
	8-9	0.090 (0.035, 0.145)	0.001	0.005	0.097 (0.042, 0.152)	0.001	0.003	0.021 (-0.032, 0.074)	0.041	0.146
	≥10	0.020 (-0.043, 0.082)	0.538	0.636	0.032 (-0.030, 0.095)	0.313	0.447	-0.017 (-0.077, 0.043)	0.54	0.686
	FA in tract cingulate gyrus part of cingulum (l)
	0	Reference			Reference
	0.5-1	-0.024 (-0.063, 0.015)	0.224	0.336	-0.025 (-0.064, 0.014)	0.203	0.313
	2-3	-0.013 (-0.045, 0.019)	0.429	0.534	-0.015 (-0.047, 0.018)	0.373	0.509
	4-5	-0.024 (-0.056, 0.009)	0.158	0.25	-0.026 (-0.059, 0.007)	0.117	0.205
	6-7	0.004 (-0.034, 0.043)	0.827	0.867	0.002 (-0.037, 0.041)	0.923	0.935
	8-9	0.021 (-0.036, 0.078)	0.472	0.575	0.023 (-0.034, 0.080)	0.433	0.552
	≥10	-0.027 (-0.092, 0.037)	0.406	0.521	-0.023 (-0.088, 0.042)	0.491	0.604
	FA in tract cingulate gyrus part of cingulum (r)
	0	Reference			Reference
	0.5-1	-0.040 (-0.079, -0.001)	0.044	0.088	-0.040(-0.079, -0.001)	0.047	0.098
	2-3	-0.018 (-0.051, 0.014)	0.265	0.383	-0.021 (-0.053, 0.012)	0.212	0.323
	4-5	-0.014 (-0.047, 0.019)	0.402	0.518	-0.020 (-0.053, 0.014)	0.247	0.367
	6-7	0.025 (-0.013, 0.064)	0.199	0.302	0.019 (-0.020, 0.058)	0.344	0.483
	8-9	0.002 (-0.055, 0.059)	0.946	0.954	-0.003 (-0.061, 0.054)	0.914	0.933
	≥10	-0.019 (-0.084, 0.046)	0.571	0.67	-0.019 (-0.085, 0.046)	0.566	0.665
	MD in tract cingulate gyrus part of cingulum (l)
	0	Reference			Reference
	0.5-1	0.009 (-0.031, 0.048)	0.67	0.74	0.011 (-0.028, 0.050)	0.585	0.68
	2-3	-0.009 (-0.041, 0.023)	0.584	0.677	-0.005 (-0.037, 0.028)	0.77	0.822
	4-5	0.020 (-0.013, 0.053)	0.234	0.35	0.024 (-0.009, 0.058)	0.149	0.244
	6-7	0.018 (-0.021, 0.057)	0.357	0.474	0.019 (-0.021, 0.058)	0.35	0.486
	8-9	0.006 (-0.051, 0.064)	0.826	0.867	0.002 (-0.055, 0.06)	0.933	0.938
	≥10	0.053 (-0.012, 0.119)	0.109	0.187	0.046 (-0.019, 0.112)	0.168	0.271
	MD in tract cingulate gyrus part of cingulum (r)
	0	Reference			Reference
	0.5-1	-0.016 (-0.055, 0.023)	0.423	0.528	-0.013 (-0.052, 0.027)	0.53	0.639
	2-3	-0.015 (-0.048, 0.017)	0.35	0.469	-0.011 (-0.043, 0.022)	0.524	0.635
	4-5	0.012 (-0.021, 0.045)	0.483	0.585	0.017 (-0.016, 0.050)	0.316	0.449
	6-7	0.010 (-0.029, 0.049)	0.618	0.7	0.011 (-0.028, 0.050)	0.589	0.68
	8-9	0.002 (-0.055, 0.059)	0.942	0.954	-0.002 (-0.059, 0.056)	0.952	0.952
	≥10	0.033 (-0.032, 0.099)	0.316	0.431	0.026 (-0.039, 0.092)	0.431	0.552
	FA in tract parahippocampal part of cingulum (l)
	0	Reference			Reference
	0.5-1	0.020 (-0.019, 0.059)	0.308	0.425	0.017 (-0.022, 0.057)	0.387	0.52
	2-3	0.013 (-0.019, 0.046)	0.419	0.526	0.010 (-0.022, 0.043)	0.544	0.652
	4-5	-0.018 (-0.051, 0.015)	0.284	0.403	-0.022 (-0.056, 0.011)	0.189	0.293
	6-7	0.022 (-0.017, 0.061)	0.274	0.391	0.018 (-0.021, 0.057)	0.373	0.509
	8-9	-0.009 (-0.066, 0.048)	0.759	0.817	-0.012 (-0.069, 0.046)	0.691	0.772
	≥10	-0.021 (-0.086, 0.044)	0.53	0.63	-0.023 (-0.089, 0.043)	0.491	0.604
	FA in tract parahippocampal part of cingulum (r)
	0	Reference			Reference
	0.5-1	-0.013 (-0.053, 0.026)	0.498	0.598	-0.014 (-0.054, 0.025)	0.469	0.586
	2-3	-0.009 (-0.041, 0.023)	0.572	0.67	-0.008 (-0.040, 0.025)	0.643	0.731
	4-5	-0.033 (-0.066, 0.000)	0.051	0.097	-0.031 (-0.064, 0.002)	0.067	0.13
	6-7	-0.017 (-0.056, 0.022)	0.384	0.501	-0.016 (-0.055, 0.023)	0.414	0.542
	8-9	-0.008 (-0.065, 0.049)	0.785	0.834	-0.009 (-0.066, 0.049)	0.767	0.822
	≥10	-0.027 (-0.093, 0.038)	0.41	0.521	-0.031 (-0.097, 0.034)	0.348	0.485
	MD in tract parahippocampal part of cingulum (l)
	0	Reference			Reference
	0.5-1	-0.002 (-0.040, 0.037)	0.936	0.952	-0.012 (-0.051, 0.027)	0.551	0.655
	2-3	0.002 (-0.030, 0.034)	0.912	0.932	-0.004 (-0.036, 0.028)	0.807	0.85
	4-5	0.022 (-0.011, 0.055)	0.188	0.293	0.023 (-0.010, 0.056)	0.177	0.279
	6-7	-0.020 (-0.058, 0.019)	0.311	0.426	-0.013 (-0.052, 0.025)	0.497	0.607
	8-9	0.013 (-0.043, 0.070)	0.644	0.718	0.018 (-0.040, 0.075)	0.547	0.653
	≥10	0.025 (-0.040, 0.090)	0.452	0.559	0.027 (-0.038, 0.092)	0.417	0.542
	MD in tract parahippocampal part of cingulum (r)
	0	Reference			Reference
	0.5-1	0.018 (-0.021, 0.056)	0.367	0.484	0.003 (-0.035, 0.042)	0.867	0.893
	2-3	0.016 (-0.016, 0.048)	0.319	0.431	0.005 (-0.027, 0.037)	0.769	0.822
	4-5	0.027 (-0.005, 0.060)	0.099	0.173	0.023 (-0.010, 0.056)	0.17	0.272
	6-7	0.011 (-0.027, 0.049)	0.576	0.671	0.013 (-0.025, 0.052)	0.498	0.607
	8-9	0.014 (-0.042, 0.071)	0.621	0.7	0.015 (-0.042, 0.072)	0.607	0.693
	≥10	0.051 (-0.014, 0.115)	0.123	0.204	0.051 (-0.014, 0.116)	0.123	0.21
	Model 1: Adjusted for age, sex, and ethnicity.
	Model 2: Adjusted for age, sex, ethnicity, education, Townsend deprivation index, body mass index, income, physical activity, sleep duration, smoking status, alcohol status, fish consumption,
	vegetable consumption, fruit consumption, coffee consumption, low-density lipoprotein, depression status, hypertension, cardiovascular diseases, diabetes, and cancer.
	Model 3: Adjusted for age, sex, ethnicity, education, Townsend deprivation index, body mass index, income, physical activity, sleep duration, smoking status, alcohol status, fish consumption,
	vegetable consumption, fruit consumption, coffee consumption, low-density lipoprotein, depression status, hypertension, cardiovascular diseases, diabetes, cancer and total intracranial volume.
	White matter hyperintensities was log transformed prior to analysis. All brain imaging data were z-normalized prior to analysis.
	Bold indicates statistical significance (p-value < 0.05). FDR, false discovery rate; FA, fractional anisotropy; MD, mean diffusivity; r, right, l, left.
