# Supplementary material for: Moderate tea consumption and dementia-related neuroimaging markers
Source: Front Neurol. 2025 Nov 11;16:1634621. doi: 10.3389/fneur.2025.1634621 (PMC12644034; doi:10.3389/fneur.2025.1634621)
Supplement: Supplementary file 3 [file Table_3.xlsx]

## Sheet: Sheet1
	Supplementary Table 5. Associations between tea consumption and brain imaging in sensitivity analysis among participants without major prior diseases (e.g., CVD and cancer) (n=33,652).
	Tea (cups/day)	Model 1			Model 2			Model 3
		β (95% CI)	pRAW	pFDR	β (95% CI)	pRAW	pFDR	β (95% CI)	pRAW	pFDR
	total brain volume
	0	Reference			Reference			Reference
	0.5-1	0.049 (0.015, 0.083)	0.005	0.016	0.030 (-0.004, 0.063)	0.086	0.167	-0.006 (-0.022, 0.011)	0.478	0.661
	2-3	0.057 (0.029, 0.085)	<0.001	0.001	0.045 (0.017, 0.073)	0.002	0.009	0.002 (-0.011, 0.016)	0.741	0.852
	4-5	0.069 (0.040, 0.098)	<0.001	<0.001	0.063 (0.034, 0.091)	<0.001	<0.001	0.006 (-0.008, 0.020)	0.426	0.615
	6-7	0.053 (0.019, 0.086)	0.002	0.009	0.053 (0.020, 0.087)	0.002	0.01	0.005 (-0.011, 0.022)	0.525	0.709
	8-9	0.055 (0.005, 0.105)	0.033	0.077	0.058 (0.008, 0.108)	0.022	0.062	-0.009 (-0.034, 0.015)	0.45	0.644
	≥10	0.042 (-0.015, 0.099)	0.145	0.233	0.054 (-0.002, 0.111)	0.06	0.132	-0.033 (-0.060, -0.005)	0.02	0.102
	white matter volume
	0	Reference			Reference			Reference
	0.5-1	0.033 (-0.001,0.067)	0.058	0.118	0.019 (-0.015, 0.053)	0.267	0.39	-0.016 (-0.036, 0.004)	0.112	0.283
	2-3	0.043 (0.015,0.072)	0.003	0.01	0.038 (0.009, 0.066)	0.009	0.035	-0.004 (-0.020, 0.013)	0.651	0.801
	4-5	0.055 (0.026,0.084)	<0.001	0.002	0.056 (0.027, 0.085)	<0.001	0.002	0.001 (-0.016, 0.018)	0.932	0.952
	6-7	0.035 (0.001,0.069)	0.043	0.095	0.040 (0.006, 0.074)	0.021	0.059	-0.005 (-0.025, 0.015)	0.617	0.779
	8-9	0.057 (0.006,0.107)	0.028	0.068	0.061 (0.010, 0.111)	0.018	0.055	-0.004 (-0.033, 0.026)	0.813	0.889
	≥10	0.059 (0.001,0.116)	0.044	0.097	0.068 (0.011, 0.125)	0.02	0.058	-0.014 (-0.047, 0.019)	0.416	0.608
	gray matter volume
	0	Reference			Reference			Reference
	0.5-1	0.061 (0.026, 0.095)	0.001	0.003	0.038 (0.003, 0.072)	0.031	0.077	0.006 (-0.014, 0.026)	0.556	0.728
	2-3	0.067 (0.038, 0.095)	<0.001	<0.001	0.048 (0.019, 0.076)	0.001	0.006	0.009 (-0.008, 0.025)	0.291	0.548
	4-5	0.077 (0.048, 0.106)	<0.001	<0.001	0.064 (0.035, 0.093)	<0.001	<0.001	0.011 (-0.006, 0.027)	0.217	0.464
	6-7	0.067 (0.032, 0.101)	<0.001	0.001	0.062 (0.028, 0.097)	<0.001	0.003	0.016 (-0.003, 0.036)	0.106	0.278
	8-9	0.046 (-0.005, 0.097)	0.076	0.145	0.049 (-0.002, 0.099)	0.06	0.132	-0.015 (-0.044, 0.014)	0.318	0.551
	≥10	0.019 (-0.039, 0.077)	0.52	0.621	0.033 (-0.025, 0.091)	0.261	0.387	-0.050 (-0.084, -0.017)	0.003	0.039
	peripheral cortical gray matter
	0	Reference			Reference			Reference
	0.5-1	0.059 (0.024, 0.094)	0.001	0.004	0.042 (0.007, 0.077)	0.018	0.054	0.011 (-0.010, 0.033)	0.306	0.551
	2-3	0.070 (0.041, 0.099)	<0.001	<0.001	0.058 (0.029, 0.087)	<0.001	0.001	0.020 (0.002, 0.038)	0.028	0.121
	4-5	0.084 (0.054, 0.113)	<0.001	<0.001	0.075 (0.046, 0.105)	<0.001	<0.001	0.024 (0.005, 0.042)	0.012	0.076
	6-7	0.082 (0.048, 0.117)	<0.001	<0.001	0.080 (0.045, 0.115)	<0.001	<0.001	0.035 (0.014, 0.057)	0.001	0.031
	8-9	0.061 (0.009, 0.113)	0.021	0.052	0.064 (0.012, 0.115)	0.015	0.049	0.003 (-0.029, 0.035)	0.851	0.898
	≥10	0.032 (-0.026, 0.091)	0.278	0.395	0.046 (-0.012, 0.105)	0.119	0.213	-0.035 (-0.071, 0.002)	0.061	0.189
	white matter hyperintensities
	0	Reference			Reference			Reference
	0.5-1	-0.016 (-0.054, 0.022)	0.406	0.51	-0.002 (-0.040, 0.035)	0.906	0.925	-0.011 (-0.048, 0.027)	0.575	0.736
	2-3	-0.032(-0.063, 0.000)	0.048	0.104	-0.008 (-0.039, 0.023)	0.622	0.711	-0.016 (-0.047, 0.015)	0.316	0.551
	4-5	-0.042 (-0.075, -0.010)	0.01	0.03	-0.014 (-0.046, 0.018)	0.383	0.497	-0.025 (-0.057, 0.007)	0.121	0.302
	6-7	-0.075 (-0.113, -0.037)	<0.001	0.001	-0.053 (-0.091, -0.015)	0.006	0.024	-0.061 (-0.098, -0.023)	0.001	0.031
	8-9	0.014 (-0.042, 0.070)	0.631	0.711	0.025 (-0.031, 0.081)	0.377	0.492	0.006 (-0.050, 0.061)	0.846	0.897
	≥10	0.048 (-0.015, 0.112)	0.137	0.226	0.050 (-0.013, 0.113)	0.122	0.216	0.032 (-0.031, 0.095)	0.316	0.551
	anterior parahippocampal gyrus (l)
	0	Reference			Reference			Reference
	0.5-1	0.052 (0.014, 0.09)	0.007	0.024	0.035 (-0.003, 0.073)	0.075	0.152	0.016 (-0.020, 0.051)	0.38	0.603
	2-3	0.069 (0.037, 0.100)	<0.001	<0.001	0.054 (0.023, 0.086)	0.001	0.005	0.035 (0.005, 0.064)	0.021	0.102
	4-5	0.083 (0.051, 0.115)	<0.001	<0.001	0.073 (0.041, 0.105)	<0.001	<0.001	0.046 (0.015, 0.076)	0.003	0.039
	6-7	0.087 (0.049, 0.124)	<0.001	<0.001	0.084 (0.046, 0.122)	<0.001	<0.001	0.059 (0.024, 0.095)	0.001	0.029
	8-9	0.112 (0.055, 0.168)	<0.001	0.001	0.112 (0.056, 0.169)	<0.001	0.001	0.083 (0.030, 0.135)	0.002	0.035
	≥10	0.030 (-0.034, 0.094)	0.36	0.474	0.037 (-0.027, 0.101)	0.261	0.387	-0.010 (-0.069, 0.050)	0.753	0.86
	anterior parahippocampal gyrus (r)
	0	Reference			Reference			Reference
	0.5-1	0.049 (0.011, 0.087)	0.011	0.032	0.030 (-0.008, 0.068)	0.118	0.213	0.011 (-0.024, 0.046)	0.528	0.709
	2-3	0.075 (0.044, 0.107)	<0.001	<0.001	0.061 (0.030, 0.092)	<0.001	0.002	0.042 (0.013, 0.071)	0.005	0.05
	4-5	0.088 (0.056, 0.120)	<0.001	<0.001	0.080 (0.048, 0.112)	<0.001	<0.001	0.052 (0.023, 0.082)	0.001	0.021
	6-7	0.069 (0.032, 0.107)	<0.001	0.002	0.070 (0.032, 0.108)	<0.001	0.003	0.047 (0.012, 0.082)	0.008	0.058
	8-9	0.102 (0.046, 0.158)	<0.001	0.002	0.106 (0.051, 0.162)	<0.001	0.002	0.075 (0.023, 0.127)	0.004	0.048
	≥10	0.061 (-0.003, 0.124)	0.06	0.12	0.070 (0.007, 0.133)	0.031	0.077	0.026 (-0.033, 0.085)	0.387	0.603
	posterior parahippocampal gyrus (l)
	0	Reference			Reference			Reference
	0.5-1	0.018 (-0.022, 0.058)	0.374	0.48	0.012 (-0.028, 0.053)	0.544	0.649	-0.001 (-0.039, 0.038)	0.977	0.977
	2-3	0.022 (-0.011, 0.055)	0.189	0.288	0.020 (-0.013, 0.053)	0.234	0.351	0.006 (-0.026, 0.038)	0.715	0.837
	4-5	0.036 (0.002, 0.070)	0.038	0.087	0.039 (0.005, 0.073)	0.026	0.069	0.020 (-0.013, 0.053)	0.237	0.494
	6-7	0.026 (-0.014, 0.065)	0.208	0.312	0.032 (-0.008, 0.072)	0.121	0.216	0.016 (-0.023, 0.055)	0.418	0.608
	8-9	0.056 (-0.003, 0.115)	0.064	0.128	0.064 (0.004, 0.123)	0.036	0.088	0.042 (-0.016, 0.099)	0.154	0.355
	≥10	0.021 (-0.046, 0.088)	0.539	0.637	0.038 (-0.029, 0.106)	0.266	0.39	0.003 (-0.062, 0.068)	0.937	0.952
	posterior parahippocampal gyrus (r)
	0	Reference			Reference			Reference
	0.5-1	0.027 (-0.013, 0.068)	0.19	0.289	0.021 (-0.020, 0.061)	0.319	0.433	0.009 (-0.030, 0.048)	0.649	0.801
	2-3	0.042 (0.008, 0.075)	0.015	0.04	0.039 (0.006, 0.073)	0.022	0.061	0.026 (-0.006, 0.059)	0.112	0.283
	4-5	0.052(0.017, 0.086)	0.003	0.012	0.054 (0.019, 0.088)	0.002	0.011	0.035 (0.002, 0.068)	0.038	0.142
	6-7	0.033(-0.008, 0.073)	0.113	0.199	0.037 (-0.003, 0.078)	0.073	0.151	0.021 (-0.017, 0.060)	0.28	0.538
	8-9	0.073 (0.013, 0.133)	0.017	0.044	0.079 (0.019, 0.139)	0.01	0.035	0.056 (-0.002, 0.113)	0.059	0.189
	≥10	-0.004 (-0.072, 0.064)	0.903	0.922	0.010 (-0.059, 0.078)	0.782	0.816	-0.028 (-0.094, 0.037)	0.401	0.603
	anterior cingulate gyrus (l)
	0	Reference			Reference			Reference
	0.5-1	0.026 (-0.015, 0.067)	0.221	0.327	0.018 (-0.023, 0.059)	0.398	0.508	-0.003 (-0.040, 0.035)	0.891	0.92
	2-3	-0.002 (-0.036, 0.032)	0.895	0.918	-0.006 (-0.040, 0.028)	0.733	0.778	-0.029 (-0.061, 0.002)	0.065	0.19
	4-5	0.004 (-0.031, 0.038)	0.84	0.882	0.003 (-0.033, 0.038)	0.888	0.911	-0.028 (-0.060, 0.004)	0.084	0.235
	6-7	-0.035 (-0.076, 0.006)	0.094	0.173	-0.034 (-0.076, 0.007)	0.102	0.188	-0.058 (-0.095, -0.020)	0.003	0.039
	8-9	-0.048 (-0.109, 0.012)	0.119	0.203	-0.049 (-0.111, 0.012)	0.112	0.206	-0.087 (-0.143, -0.031)	0.002	0.035
	≥10	-0.014 (-0.083, 0.055)	0.685	0.761	-0.015 (-0.085, 0.054)	0.669	0.74	-0.069 (-0.133, -0.006)	0.033	0.13
	anterior cingulate gyrus (r)
	0	Reference			Reference			Reference
	0.5-1	0.021 (-0.020, 0.062)	0.309	0.431	0.012 (-0.029, 0.053)	0.571	0.668	-0.007 (-0.045, 0.031)	0.711	0.837
	2-3	-0.007 (-0.041, 0.027)	0.695	0.766	-0.012 (-0.046, 0.022)	0.492	0.6	-0.037 (-0.068, -0.006)	0.02	0.102
	4-5	-0.012 (-0.046, 0.023)	0.514	0.62	-0.014 (-0.049, 0.021)	0.444	0.558	-0.045 (-0.077, -0.013)	0.005	0.05
	6-7	-0.051 (-0.092, -0.010)	0.015	0.04	-0.051 (-0.092, -0.010)	0.016	0.049	-0.076 (-0.113, -0.038)	0	0.006
	8-9	-0.075 (-0.136, -0.014)	0.015	0.04	-0.078 (-0.139, -0.017)	0.013	0.042	-0.119 (-0.174, -0.063)	0	0.003
	≥10	-0.034 (-0.103, 0.035)	0.336	0.454	-0.037 (-0.107, 0.032)	0.294	0.41	-0.085 (-0.149, -0.022)	0.009	0.062
	posterior cingulate gyrus (l)
	0	Reference			Reference			Reference
	0.5-1	0.065 (0.028, 0.103)	0.001	0.004	0.055 (0.017, 0.092)	0.005	0.021	0.030 (-0.001, 0.061)	0.058	0.189
	2-3	0.022 (-0.010, 0.053)	0.176	0.273	0.016 (-0.015, 0.048)	0.315	0.43	-0.015 (-0.041, 0.011)	0.259	0.518
	4-5	0.036 (0.004, 0.068)	0.027	0.066	0.036 (0.004, 0.068)	0.029	0.075	-0.006 (-0.032, 0.020)	0.658	0.805
	6-7	0.015 (-0.022, 0.053)	0.425	0.531	0.020 (-0.018, 0.058)	0.309	0.426	-0.015 (-0.046, 0.017)	0.359	0.589
	8-9	0.015 (-0.041, 0.071)	0.588	0.677	0.021 (-0.035, 0.077)	0.464	0.577	-0.024 (-0.070, 0.022)	0.309	0.551
	≥10	0.005 (-0.059, 0.069)	0.876	0.903	0.018 (-0.045, 0.082)	0.571	0.668	-0.043 (-0.095, 0.009)	0.108	0.279
	posterior cingulate gyrus (r)
	0	Reference			Reference			Reference
	0.5-1	0.062 (0.024, 0.101)	0.001	0.006	0.049 (0.011, 0.088)	0.012	0.039	0.022 (-0.009, 0.053)	0.171	0.381
	2-3	0.024 (-0.007, 0.056)	0.134	0.224	0.017 (-0.014, 0.049)	0.283	0.407	-0.015 (-0.041, 0.011)	0.247	0.5
	4-5	0.040 (0.007, 0.072)	0.017	0.043	0.040 (0.007, 0.072)	0.017	0.051	-0.003 (-0.030, 0.024)	0.824	0.889
	6-7	0.002 (-0.036, 0.040)	0.908	0.924	0.009 (-0.030, 0.047)	0.652	0.732	-0.028 (-0.059, 0.003)	0.08	0.225
	8-9	0.026 (-0.030, 0.083)	0.365	0.474	0.035 (-0.022, 0.091)	0.233	0.351	-0.014 (-0.060, 0.032)	0.546	0.728
	≥10	0.021 (-0.043, 0.085)	0.519	0.621	0.036 (-0.028, 0.101)	0.271	0.394	-0.028 (-0.080, 0.025)	0.302	0.551
	superior frontal gyrus (l)
	0	Reference			Reference			Reference
	0.5-1	0.042 (0.001, 0.082)	0.044	0.097	0.035 (-0.006, 0.076)	0.091	0.172	0.014 (-0.023, 0.050)	0.466	0.652
	2-3	0.046 (0.012, 0.079)	0.008	0.024	0.042 (0.009, 0.076)	0.013	0.044	0.015 (-0.015, 0.045)	0.337	0.573
	4-5	0.050 (0.016, 0.084)	0.004	0.015	0.049 (0.014, 0.083)	0.006	0.024	0.016 (-0.015, 0.047)	0.324	0.555
	6-7	0.090 (0.050, 0.131)	<0.001	<0.001	0.091 (0.050, 0.131)	<0.001	<0.001	0.061 (0.025, 0.098)	0.001	0.029
	8-9	0.078 (0.018, 0.138)	0.011	0.032	0.080 (0.020, 0.140)	0.009	0.035	0.039 (-0.015, 0.093)	0.159	0.365
	≥10	0.050 (-0.018, 0.118)	0.149	0.237	0.060 (-0.009, 0.128)	0.087	0.168	0.004 (-0.057, 0.066)	0.892	0.92
	superior frontal gyrus (r)
	0	Reference			Reference			Reference
	0.5-1	0.061 (0.020, 0.101)	0.003	0.012	0.054 (0.013, 0.094)	0.01	0.035	0.037 (0.001, 0.074)	0.046	0.157
	2-3	0.057 (0.024, 0.09)	0.001	0.004	0.053 (0.020, 0.087)	0.002	0.01	0.032 (0.002, 0.063)	0.039	0.142
	4-5	0.065 (0.031, 0.100)	<0.001	0.001	0.063 (0.029, 0.098)	<0.001	0.003	0.035 (0.004, 0.066)	0.027	0.121
	6-7	0.112 (0.072, 0.153)	<0.001	<0.001	0.114 (0.073, 0.154)	<0.001	<0.001	0.087 (0.050, 0.124)	0	0.001
	8-9	0.103 (0.043, 0.163)	0.001	0.004	0.106 (0.046, 0.166)	0.001	0.004	0.072 (0.018, 0.127)	0.009	0.063
	≥10	0.050 (-0.018, 0.118)	0.146	0.234	0.061 (-0.007, 0.129)	0.079	0.156	0.013 (-0.048, 0.075)	0.669	0.813
	frontal orbital cortex (l)
	0	Reference			Reference			Reference
	0.5-1	0.040 (0.002, 0.077)	0.038	0.087	0.025 (-0.012, 0.063)	0.185	0.297	0.003 (-0.029, 0.035)	0.863	0.905
	2-3	0.048 (0.017, 0.079)	0.002	0.01	0.039 (0.008, 0.070)	0.014	0.046	0.012 (-0.015, 0.039)	0.391	0.603
	4-5	0.070 (0.038, 0.101)	<0.001	<0.001	0.065 (0.033, 0.097)	<0.001	0.001	0.028 (0.001, 0.056)	0.045	0.157
	6-7	0.047 (0.010, 0.085)	0.013	0.035	0.048 (0.011, 0.086)	0.011	0.039	0.015 (-0.017, 0.047)	0.362	0.589
	8-9	0.042 (-0.014, 0.097)	0.14	0.228	0.047 (-0.008, 0.102)	0.096	0.18	0.006 (-0.042, 0.054)	0.817	0.889
	≥10	0.014 (-0.049, 0.077)	0.668	0.745	0.029 (-0.034, 0.092)	0.369	0.486	-0.030 (-0.085, 0.024)	0.277	0.536
	frontal orbital cortex (r)
	0	Reference			Reference			Reference
	0.5-1	0.020 (-0.017, 0.058)	0.292	0.41	0.007 (-0.031, 0.045)	0.724	0.775	-0.013 (-0.046, 0.021)	0.456	0.648
	2-3	0.038 (0.006, 0.069)	0.018	0.046	0.029 (-0.002, 0.060)	0.071	0.148	0.006 (-0.022, 0.033)	0.695	0.829
	4-5	0.049 (0.017, 0.081)	0.003	0.011	0.044 (0.012, 0.076)	0.007	0.03	0.011 (-0.018, 0.039)	0.459	0.648
	6-7	0.034 (-0.004, 0.071)	0.08	0.151	0.034 (-0.003, 0.072)	0.074	0.152	0.005 (-0.028, 0.039)	0.761	0.86
	8-9	0.017 (-0.039, 0.073)	0.56	0.656	0.021 (-0.035, 0.077)	0.471	0.582	-0.016 (-0.066, 0.033)	0.514	0.704
	≥10	0.029 (-0.034, 0.093)	0.365	0.474	0.043 (-0.020, 0.107)	0.182	0.295	-0.007 (-0.064, 0.049)	0.8	0.887
	frontal medial cortex (l)
	0	Reference			Reference			Reference
	0.5-1	0.053 (0.013, 0.094)	0.009	0.028	0.043 (0.003, 0.083)	0.037	0.09	0.032 (-0.007, 0.071)	0.104	0.278
	2-3	0.052 (0.018, 0.085)	0.002	0.01	0.042 (0.008, 0.075)	0.014	0.046	0.028 (-0.005, 0.060)	0.093	0.256
	4-5	0.067 (0.033, 0.101)	<0.001	0.001	0.060 (0.025, 0.094)	0.001	0.005	0.039 (0.006, 0.072)	0.022	0.104
	6-7	0.075 (0.035, 0.115)	<0.001	0.002	0.073 (0.032, 0.113)	<0.001	0.003	0.055 (0.016, 0.094)	0.005	0.05
	8-9	0.067 (0.007, 0.126)	0.029	0.069	0.069 (0.010, 0.129)	0.023	0.062	0.029 (-0.028, 0.087)	0.316	0.551
	≥10	-0.012 (-0.079, 0.056)	0.738	0.795	-0.001 (-0.068, 0.067)	0.987	0.99	-0.035 (-0.101, 0.030)	0.29	0.548
	frontal medial cortex (r)
	0	Reference			Reference			Reference
	0.5-1	0.054 (0.014, 0.095)	0.009	0.027	0.041 (0.000, 0.081)	0.05	0.119	0.029 (-0.010, 0.068)	0.148	0.349
	2-3	0.050 (0.016, 0.083)	0.004	0.013	0.037 (0.004, 0.071)	0.029	0.075	0.023 (-0.009, 0.056)	0.164	0.37
	4-5	0.070 (0.036, 0.104)	<0.001	0.001	0.061 (0.026, 0.095)	0.001	0.004	0.037 (0.004, 0.071)	0.028	0.121
	6-7	0.082 (0.042, 0.123)	<0.001	0.001	0.079 (0.039, 0.120)	<0.001	0.002	0.063 (0.024, 0.102)	0.002	0.033
	8-9	0.109 (0.049, 0.169)	<0.001	0.002	0.110 (0.050, 0.171)	<0.001	0.003	0.081 (0.022, 0.139)	0.007	0.053
	≥10	0.013 (-0.055, 0.081)	0.713	0.781	0.024 (-0.045, 0.092)	0.499	0.605	-0.008 (-0.075, 0.058)	0.805	0.888
	frontal operculum cortex (l)
	0	Reference			Reference			Reference
	0.5-1	0.024 (-0.016, 0.064)	0.245	0.354	0.012 (-0.028, 0.052)	0.557	0.659	-0.002 (-0.041, 0.036)	0.899	0.923
	2-3	0.032 (-0.001, 0.065)	0.057	0.117	0.023 (-0.010, 0.056)	0.178	0.291	0.006 (-0.026, 0.037)	0.724	0.842
	4-5	0.048 (0.014, 0.082)	0.005	0.018	0.042 (0.008, 0.075)	0.016	0.05	0.021 (-0.012, 0.053)	0.207	0.446
	6-7	0.031 (-0.009, 0.071)	0.124	0.21	0.029 (-0.011, 0.069)	0.15	0.252	0.011 (-0.027, 0.050)	0.556	0.728
	8-9	-0.017 (-0.076, 0.042)	0.576	0.671	-0.013 (-0.072, 0.046)	0.663	0.739	-0.042 (-0.098, 0.015)	0.149	0.349
	≥10	0.021 (-0.046, 0.088)	0.543	0.639	0.032 (-0.035, 0.099)	0.352	0.475	-0.007 (-0.071, 0.058)	0.841	0.897
	frontal operculum cortex (r)
	0	Reference			Reference			Reference
	0.5-1	0.062 (0.021, 0.102)	0.003	0.01	0.053 (0.012, 0.093)	0.011	0.037	0.042 (0.003, 0.081)	0.035	0.134
	2-3	0.043 (0.009, 0.076)	0.012	0.035	0.035 (0.001, 0.068)	0.043	0.103	0.018 (-0.014, 0.050)	0.271	0.535
	4-5	0.076 (0.042, 0.111)	<0.001	<0.001	0.069 (0.035, 0.103)	<0.001	0.001	0.049 (0.016, 0.082)	0.004	0.046
	6-7	0.031 (-0.009, 0.071)	0.131	0.221	0.025 (-0.016, 0.065)	0.23	0.351	0.009 (-0.030, 0.048)	0.64	0.801
	8-9	0.050 (-0.009, 0.110)	0.099	0.181	0.048 (-0.012, 0.108)	0.114	0.207	0.019 (-0.039, 0.077)	0.517	0.704
	≥10	-0.003 (-0.071, 0.064)	0.926	0.934	0.000 (-0.067, 0.068)	0.99	0.99	-0.035 (-0.100, 0.031)	0.297	0.551
	hippocampus (l)
	0	Reference			Reference			Reference
	0.5-1	0.020 (-0.020, 0.060)	0.329	0.452	0.007 (-0.033, 0.046)	0.749	0.792	-0.004 (-0.043, 0.035)	0.829	0.89
	2-3	0.041 (0.008, 0.074)	0.015	0.04	0.029 (-0.004, 0.062)	0.087	0.168	0.014 (-0.018, 0.047)	0.379	0.603
	4-5	0.033 (-0.001, 0.066)	0.058	0.119	0.024 (-0.010, 0.058)	0.172	0.285	0.006 (-0.027, 0.039)	0.736	0.852
	6-7	0.038 (-0.002, 0.078)	0.059	0.12	0.034 (-0.006, 0.074)	0.099	0.184	0.017 (-0.022, 0.056)	0.384	0.603
	8-9	0.029 (-0.03, 0.088)	0.342	0.456	0.028 (-0.031, 0.087)	0.358	0.477	0.008 (-0.050, 0.065)	0.791	0.883
	≥10	0.000 (-0.067, 0.067)	0.996	0.996	0.006 (-0.062, 0.073)	0.87	0.896	-0.028 (-0.093, 0.037)	0.402	0.603
	hippocampus (r)
	0	Reference			Reference			Reference
	0.5-1	0.030 (-0.010, 0.070)	0.144	0.233	0.016 (-0.024, 0.055)	0.44	0.556	0.005 (-0.033, 0.044)	0.783	0.879
	2-3	0.066 (0.033, 0.099)	<0.001	0.001	0.054 (0.021, 0.087)	0.001	0.007	0.039 (0.008, 0.071)	0.015	0.09
	4-5	0.064 (0.030, 0.098)	<0.001	0.001	0.056 (0.022, 0.090)	0.001	0.007	0.038 (0.006, 0.071)	0.021	0.102
	6-7	0.064 (0.024, 0.103)	0.002	0.007	0.062 (0.022, 0.101)	0.002	0.011	0.047 (0.009, 0.086)	0.015	0.09
	8-9	0.061 (0.002, 0.120)	0.041	0.092	0.062 (0.004, 0.121)	0.038	0.091	0.035 (-0.021, 0.092)	0.221	0.466
	≥10	0.041 (-0.026, 0.108)	0.232	0.339	0.050 (-0.017, 0.117)	0.142	0.24	0.018 (-0.046, 0.082)	0.583	0.741
	total hippocampus
	0	Reference			Reference			Reference
	0.5-1	0.027 (-0.012, 0.067)	0.172	0.27	0.012 (-0.027, 0.052)	0.539	0.647	0.001 (-0.037, 0.038)	0.972	0.977
	2-3	0.059 (0.027, 0.092)	<0.001	0.002	0.046 (0.013, 0.078)	0.006	0.024	0.030 (-0.001, 0.061)	0.061	0.189
	4-5	0.053 (0.020, 0.087)	0.002	0.007	0.044 (0.011, 0.077)	0.009	0.035	0.024 (-0.008, 0.056)	0.134	0.331
	6-7	0.056 (0.017, 0.095)	0.005	0.016	0.053 (0.013, 0.092)	0.009	0.034	0.036 (-0.002, 0.073)	0.062	0.189
	8-9	0.050 (-0.008, 0.108)	0.093	0.173	0.050 (-0.008, 0.108)	0.092	0.175	0.024 (-0.032, 0.080)	0.398	0.603
	≥10	0.023 (-0.043, 0.089)	0.498	0.609	0.031 (-0.035, 0.097)	0.357	0.477	-0.005 (-0.068, 0.058)	0.873	0.911
	temporal pole (l)
	0	Reference			Reference			Reference
	0.5-1	0.047 (0.009, 0.085)	0.015	0.04	0.036 (-0.001, 0.074)	0.059	0.132	0.018 (-0.016, 0.053)	0.301	0.551
	2-3	0.059 (0.028, 0.091)	<0.001	0.001	0.053 (0.021, 0.084)	0.001	0.006	0.035 (0.006, 0.063)	0.019	0.102
	4-5	0.075 (0.043, 0.107)	<0.001	<0.001	0.071 (0.039, 0.103)	<0.001	<0.001	0.043 (0.014, 0.073)	0.004	0.048
	6-7	0.072 (0.034, 0.109)	<0.001	0.001	0.069 (0.032, 0.107)	<0.001	0.003	0.048 (0.013, 0.082)	0.007	0.056
	8-9	0.044 (-0.011, 0.100)	0.118	0.203	0.042 (-0.013, 0.098)	0.137	0.233	0.011 (-0.041, 0.062)	0.683	0.825
	≥10	0.003 (-0.06, 0.067)	0.921	0.932	0.010 (-0.054, 0.073)	0.76	0.796	-0.033 (-0.091, 0.026)	0.273	0.535
	temporal pole (r)
	0	Reference			Reference			Reference
	0.5-1	0.049 (0.011, 0.088)	0.012	0.034	0.036 (-0.003, 0.074)	0.069	0.146	0.017 (-0.018, 0.052)	0.347	0.579
	2-3	0.065 (0.033, 0.097)	<0.001	0.001	0.055 (0.023, 0.087)	0.001	0.005	0.033 (0.004, 0.063)	0.026	0.12
	4-5	0.071 (0.038, 0.104)	<0.001	<0.001	0.063 (0.030, 0.096)	<0.001	0.002	0.032 (0.002, 0.062)	0.036	0.134
	6-7	0.067 (0.028, 0.105)	0.001	0.003	0.063 (0.025, 0.102)	0.001	0.007	0.038 (0.003, 0.074)	0.034	0.133
	8-9	0.053 (-0.004, 0.110)	0.068	0.133	0.051 (-0.006, 0.108)	0.078	0.156	0.019 (-0.033, 0.072)	0.469	0.652
	≥10	0.013 (-0.052, 0.078)	0.694	0.766	0.022 (-0.043, 0.086)	0.51	0.615	-0.018 (-0.077, 0.042)	0.565	0.728
	anterior middle temporal gyrus (l)
	0	Reference			Reference			Reference
	0.5-1	0.052 (0.012, 0.091)	0.01	0.031	0.037 (-0.003, 0.076)	0.067	0.145	0.026 (-0.012, 0.063)	0.182	0.399
	2-3	0.059 (0.027, 0.092)	<0.001	0.002	0.050 (0.017, 0.083)	0.003	0.013	0.034 (0.003, 0.065)	0.031	0.127
	4-5	0.061 (0.028, 0.095)	<0.001	0.002	0.057 (0.024, 0.091)	0.001	0.005	0.035 (0.003, 0.067)	0.031	0.127
	6-7	0.043 (0.004, 0.082)	0.033	0.077	0.047 (0.007, 0.086)	0.02	0.058	0.028 (-0.009, 0.066)	0.138	0.335
	8-9	0.058 (0.000, 0.117)	0.052	0.108	0.065 (0.007, 0.124)	0.029	0.075	0.041 (-0.014, 0.097)	0.144	0.345
	≥10	-0.012 (-0.079, 0.054)	0.718	0.784	-0.001 (-0.067, 0.066)	0.981	0.989	-0.037 (-0.100, 0.026)	0.247	0.5
	anterior middle temporal gyrus (r)
	0	Reference			Reference			Reference
	0.5-1	0.085 (0.044, 0.125)	<0.001	<0.001	0.069 (0.029, 0.110)	0.001	0.005	0.050 (0.012, 0.089)	0.011	0.07
	2-3	0.076 (0.042, 0.109)	<0.001	<0.001	0.064 (0.030, 0.097)	<0.001	0.002	0.045 (0.013, 0.077)	0.006	0.053
	4-5	0.075 (0.041, 0.109)	<0.001	<0.001	0.068 (0.033, 0.102)	<0.001	0.002	0.042 (0.009, 0.075)	0.012	0.076
	6-7	0.068 (0.028, 0.108)	0.001	0.004	0.069 (0.029, 0.110)	0.001	0.005	0.045 (0.007, 0.084)	0.021	0.102
	8-9	0.049 (-0.010, 0.109)	0.105	0.189	0.053 (-0.007, 0.113)	0.082	0.161	0.027 (-0.030, 0.084)	0.352	0.583
	≥10	0.001 (-0.066, 0.069)	0.967	0.971	0.012 (-0.056, 0.081)	0.721	0.775	-0.019 (-0.084, 0.046)	0.565	0.728
	posterior middle temporal gyrus (l)
	0	Reference			Reference			Reference
	0.5-1	0.064 (0.024, 0.104)	0.002	0.007	0.053 (0.013, 0.093)	0.01	0.035	0.034 (-0.002, 0.070)	0.064	0.189
	2-3	0.060 (0.027, 0.093)	<0.001	0.002	0.052 (0.019, 0.086)	0.002	0.01	0.028 (-0.002, 0.058)	0.063	0.189
	4-5	0.058 (0.024, 0.092)	0.001	0.004	0.053 (0.018, 0.087)	0.003	0.011	0.021 (-0.010, 0.051)	0.183	0.399
	6-7	0.041 (0.001, 0.081)	0.045	0.098	0.039 (-0.002, 0.079)	0.06	0.132	0.011 (-0.025, 0.047)	0.561	0.728
	8-9	0.067 (0.008, 0.126)	0.027	0.066	0.065 (0.006, 0.125)	0.031	0.077	0.024 (-0.029, 0.077)	0.377	0.603
	≥10	0.040 (-0.028, 0.107)	0.25	0.359	0.045 (-0.023, 0.112)	0.194	0.308	-0.002 (-0.063, 0.058)	0.942	0.952
	posterior middle temporal gyrus (r)
	0	Reference			Reference			Reference
	0.5-1	0.017 (-0.023, 0.058)	0.4	0.505	0.007 (-0.033, 0.048)	0.726	0.775	-0.015 (-0.052, 0.021)	0.407	0.606
	2-3	0.026 (-0.008, 0.059)	0.136	0.225	0.019 (-0.015, 0.052)	0.274	0.396	-0.006 (-0.036, 0.024)	0.693	0.829
	4-5	0.032 (-0.003, 0.066)	0.07	0.136	0.027 (-0.008, 0.061)	0.129	0.223	-0.007 (-0.038, 0.024)	0.65	0.801
	6-7	0.029 (-0.012, 0.069)	0.162	0.256	0.027 (-0.014, 0.067)	0.196	0.308	-0.004 (-0.041, 0.032)	0.821	0.889
	8-9	-0.008 (-0.068, 0.052)	0.788	0.845	-0.011 (-0.071, 0.049)	0.718	0.775	-0.051 (-0.105, 0.004)	0.067	0.191
	≥10	-0.009 (-0.077, 0.059)	0.794	0.847	-0.007 (-0.075, 0.061)	0.841	0.87	-0.065 (-0.126, -0.003)	0.04	0.142
	cuneal cortex (l)
	0	Reference			Reference			Reference
	0.5-1	0.005 (-0.036, 0.046)	0.808	0.854	0.006 (-0.034, 0.047)	0.76	0.796	-0.007 (-0.045, 0.031)	0.714	0.837
	2-3	0.033 (0.000, 0.067)	0.051	0.108	0.039 (0.005, 0.073)	0.023	0.063	0.019 (-0.013, 0.051)	0.241	0.498
	4-5	0.048 (0.014, 0.083)	0.006	0.02	0.054 (0.019, 0.088)	0.002	0.011	0.027 (-0.005, 0.060)	0.099	0.267
	6-7	0.073 (0.033, 0.114)	<0.001	0.002	0.078 (0.037, 0.119)	<0.001	0.002	0.053 (0.015, 0.092)	0.006	0.053
	8-9	0.056 (-0.005, 0.116)	0.07	0.136	0.059 (-0.001, 0.12)	0.055	0.126	0.027 (-0.029, 0.084)	0.346	0.579
	≥10	0.006 (-0.063, 0.074)	0.872	0.902	0.016 (-0.053, 0.085)	0.649	0.731	-0.028 (-0.092, 0.037)	0.399	0.603
	cuneal cortex (r)
	0	Reference			Reference			Reference
	0.5-1	0.015 (-0.025, 0.055)	0.451	0.558	0.015 (-0.025, 0.055)	0.473	0.582	-0.006 (-0.042, 0.031)	0.762	0.86
	2-3	0.047 (0.014, 0.080)	0.005	0.018	0.052 (0.019, 0.085)	0.002	0.011	0.029 (-0.002, 0.060)	0.063	0.189
	4-5	0.062 (0.029, 0.096)	<0.001	0.002	0.068 (0.035, 0.102)	<0.001	0.001	0.037 (0.006, 0.069)	0.019	0.102
	6-7	0.091 (0.051, 0.131)	<0.001	<0.001	0.097 (0.057, 0.137)	<0.001	<0.001	0.068 (0.031, 0.105)	0	0.014
	8-9	0.085 (0.026, 0.144)	0.005	0.016	0.092 (0.032, 0.151)	0.002	0.011	0.054 (0.000, 0.109)	0.05	0.17
	≥10	0.006 (-0.061, 0.073)	0.859	0.896	0.021 (-0.047, 0.088)	0.546	0.649	-0.026 (-0.088, 0.036)	0.417	0.608
	FA in tract cingulate gyrus part of cingulum (l)
	0	Reference			Reference
	0.5-1	-0.026 (-0.067, 0.016)	0.222	0.327	-0.026 (-0.068, 0.015)	0.214	0.329
	2-3	-0.008 (-0.042, 0.026)	0.653	0.732	-0.009 (-0.043, 0.025)	0.596	0.688
	4-5	-0.030 (-0.065, 0.005)	0.094	0.173	-0.032 (-0.067, 0.003)	0.071	0.148
	6-7	0.011 (-0.030, 0.052)	0.585	0.677	0.009 (-0.033, 0.050)	0.676	0.744
	8-9	0.027 (-0.034, 0.087)	0.391	0.5	0.027(-0.034, 0.088)	0.39	0.501
	≥10	-0.035 (-0.104, 0.034)	0.315	0.437	-0.032 (-0.102, 0.037)	0.365	0.484
	FA in tract cingulate gyrus part of cingulum (r)
	0	Reference			Reference
	0.5-1	-0.042 (-0.083, 0.000)	0.05	0.107	-0.041 (-0.082, 0.001)	0.057	0.129
	2-3	-0.020 (-0.054, 0.015)	0.258	0.369	-0.023 (-0.058, 0.012)	0.197	0.308
	4-5	-0.017 (-0.053, 0.018)	0.331	0.452	-0.024 (-0.060, 0.011)	0.178	0.291
	6-7	0.034 (-0.007, 0.076)	0.106	0.189	0.025 (-0.016, 0.067)	0.233	0.351
	8-9	-0.005 (-0.067, 0.057)	0.872	0.902	-0.013 (-0.075, 0.049)	0.682	0.747
	≥10	-0.028 (-0.098, 0.042)	0.433	0.538	-0.032 (-0.102, 0.039)	0.377	0.492
	MD in tract cingulate gyrus part of cingulum (l)
	0	Reference			Reference
	0.5-1	0.019 (-0.022, 0.061)	0.357	0.474	0.021 (-0.020, 0.063)	0.313	0.429
	2-3	-0.008 (-0.042, 0.026)	0.63	0.711	-0.004 (-0.038, 0.031)	0.833	0.865
	4-5	0.028 (-0.007, 0.063)	0.115	0.199	0.033 (-0.002, 0.068)	0.064	0.138
	6-7	0.028 (-0.013, 0.069)	0.181	0.279	0.030 (-0.011, 0.071)	0.156	0.259
	8-9	0.020 (-0.041, 0.081)	0.512	0.62	0.018 (-0.044, 0.079)	0.573	0.668
	≥10	0.073 (0.004, 0.142)	0.038	0.087	0.068 (-0.001, 0.138)	0.054	0.126
	MD in tract cingulate gyrus part of cingulum (r)
	0	Reference			Reference
	0.5-1	-0.011 (-0.053, 0.030)	0.59	0.677	-0.008 (-0.050, 0.033)	0.692	0.755
	2-3	-0.019 (-0.053, 0.016)	0.285	0.403	-0.013 (-0.048, 0.021)	0.456	0.57
	4-5	0.021 (-0.014, 0.056)	0.244	0.354	0.027 (-0.008, 0.062)	0.136	0.232
	6-7	0.019 (-0.022, 0.060)	0.368	0.474	0.022 (-0.020, 0.064)	0.301	0.417
	8-9	0.016 (-0.046, 0.077)	0.616	0.701	0.014 (-0.048, 0.075)	0.665	0.739
	≥10	0.034 (-0.036, 0.103)	0.342	0.456	0.030 (-0.040, 0.100)	0.405	0.515
	FA in tract parahippocampal part of cingulum (l)
	0	Reference			Reference
	0.5-1	0.013 (-0.028, 0.055)	0.534	0.634	0.010 (-0.032, 0.052)	0.629	0.716
	2-3	0.006 (-0.028, 0.041)	0.728	0.787	0.002 (-0.033, 0.036)	0.925	0.937
	4-5	-0.029 (-0.064, 0.006)	0.108	0.19	-0.035 (-0.070, 0.001)	0.055	0.126
	6-7	0.007 (-0.034, 0.049)	0.726	0.787	0.002 (-0.040, 0.044)	0.914	0.93
	8-9	-0.017 (-0.078, 0.045)	0.594	0.679	-0.022 (-0.084, 0.040)	0.491	0.6
	≥10	-0.009 (-0.079, 0.061)	0.807	0.854	-0.013 (-0.084, 0.057)	0.714	0.775
	FA in tract parahippocampal part of cingulum (r)
	0	Reference			Reference
	0.5-1	-0.026 (-0.068, 0.016)	0.221	0.327	-0.027 (-0.069, 0.015)	0.209	0.324
	2-3	-0.027 (-0.062, 0.007)	0.122	0.207	-0.027 (-0.062, 0.008)	0.128	0.223
	4-5	-0.051 (-0.087, -0.016)	0.005	0.016	-0.052 (-0.087, -0.016)	0.004	0.019
	6-7	-0.037 (-0.078, 0.005)	0.083	0.155	-0.038 (-0.080, 0.004)	0.076	0.153
	8-9	-0.030 (-0.092, 0.031)	0.336	0.454	-0.034 (-0.096, 0.028)	0.285	0.407
	≥10	-0.024 (-0.094, 0.047)	0.51	0.62	-0.031 (-0.102, 0.040)	0.389	0.501
	MD in tract parahippocampal part of cingulum (l)
	0	Reference			Reference
	0.5-1	0.018 (-0.024, 0.059)	0.4	0.505	0.010 (-0.032, 0.051)	0.645	0.73
	2-3	0.013 (-0.021, 0.047)	0.457	0.563	0.009 (-0.025, 0.043)	0.611	0.701
	4-5	0.038 (0.003, 0.073)	0.034	0.08	0.039 (0.004, 0.075)	0.028	0.073
	6-7	0.004 (-0.037, 0.045)	0.842	0.882	0.011 (-0.030, 0.053)	0.596	0.688
	8-9	0.028 (-0.033, 0.089)	0.364	0.474	0.033 (-0.028, 0.094)	0.293	0.41
	≥10	0.045 (-0.024, 0.114)	0.201	0.304	0.046 (-0.023, 0.116)	0.193	0.308
	MD in tract parahippocampal part of cingulum (r)
	0	Reference			Reference
	0.5-1	0.035 (-0.007, 0.076)	0.101	0.182	0.022 (-0.019, 0.064)	0.286	0.407
	2-3	0.031 (-0.003, 0.065)	0.073	0.139	0.022 (-0.012, 0.057)	0.203	0.317
	4-5	0.048 (0.013, 0.083)	0.007	0.023	0.046 (0.011, 0.081)	0.011	0.037
	6-7	0.028 (-0.013, 0.069)	0.176	0.273	0.032 (-0.009, 0.074)	0.124	0.218
	8-9	0.030 (-0.030, 0.091)	0.327	0.451	0.033 (-0.028, 0.094)	0.293	0.41
	≥10	0.080 (0.011, 0.150)	0.023	0.057	0.082 (0.013, 0.152)	0.02	0.058
	Model 1: Adjusted for age, sex, and ethnicity.
	Model 2: Adjusted for age, sex, ethnicity, education, Townsend deprivation index, body mass index, income, physical activity, sleep duration, smoking status, alcohol status, fish consumption,
	vegetable consumption, fruit consumption, coffee consumption, low-density lipoprotein, depression status, hypertension, cardiovascular diseases, diabetes, and cancer.
	Model 3: Adjusted for age, sex, ethnicity, education, Townsend deprivation index, body mass index, income, physical activity, sleep duration, smoking status, alcohol status, fish consumption,
	vegetable consumption, fruit consumption, coffee consumption, low-density lipoprotein, depression status, hypertension, cardiovascular diseases, diabetes, cancer and total intracranial volume.
	White matter hyperintensities was log transformed prior to analysis. All brain imaging data were z-normalized prior to analysis.
	Bold indicates statistical significance (p -value < 0.05). FDR, false discovery rate; FA, fractional anisotropy; MD, mean diffusivity; r, right, l, left.
