# Supplementary material for: Moderate tea consumption and dementia-related neuroimaging markers
Source: Front Neurol. 2025 Nov 11;16:1634621. doi: 10.3389/fneur.2025.1634621 (PMC12644034; doi:10.3389/fneur.2025.1634621)
Supplement: Supplementary file 4 [file Table_4.xlsx]

## Sheet: Sheet1
	Supplementary Table 6. Associations of tea consumption with brain imaging in sensitivity analysis restricting individuals to those with the follow-up time of ≥5 years (n=38,575).
	Tea (cups/day)	Model 1			Model 2			Model 3
		β (95% CI)	pRAW	pFDR	β (95% CI)	pRAW	pFDR	β (95% CI)	pRAW	pFDR
	total brain volume
	0	Reference			Reference			Reference
	0.5-1	0.060 (0.028, 0.092)	<0.001	0.001	0.038 (0.006, 0.069)	0.018	0.046	-0.003 (-0.018, 0.013)	0.738	0.834
	2-3	0.067 (0.040, 0.093)	<0.001	<0.001	0.052 (0.026, 0.078)	<0.001	0.001	0.003 (-0.010, 0.015)	0.687	0.804
	4-5	0.075 (0.049, 0.102)	<0.001	<0.001	0.069 (0.042, 0.095)	<0.001	<0.001	0.004 (-0.009, 0.017)	0.558	0.697
	6-7	0.070 (0.039, 0.102)	<0.001	<0.001	0.068 (0.036, 0.099)	<0.001	<0.001	0.005 (-0.010, 0.021)	0.483	0.663
	8-9	0.067 (0.020, 0.113)	0.005	0.014	0.069 (0.023, 0.116)	0.003	0.012	-0.007 (-0.030, 0.015)	0.535	0.684
	≥10	0.052 (-0.001, 0.105)	0.054	0.102	0.063 (0.011, 0.116)	0.019	0.047	-0.029 (-0.055, -0.004)	0.025	0.112
	white matter volume
	0	Reference			Reference			Reference
	0.5-1	0.041 (0.009, 0.073)	0.012	0.028	0.025 (-0.007, 0.057)	0.126	0.216	-0.015 (-0.033, 0.003)	0.111	0.291
	2-3	0.049 (0.023, 0.075)	<0.001	0.001	0.042 (0.016, 0.068)	0.002	0.008	-0.006 (-0.021, 0.009)	0.442	0.644
	4-5	0.060 (0.033, 0.087)	<0.001	<0.001	0.060 (0.033, 0.087)	<0.001	<0.001	-0.001 (-0.017, 0.014)	0.851	0.886
	6-7	0.050 (0.018, 0.082)	0.002	0.007	0.053 (0.021, 0.085)	0.001	0.006	-0.006 (-0.024, 0.012)	0.515	0.684
	8-9	0.068 (0.021, 0.115)	0.005	0.012	0.072 (0.025, 0.119)	0.003	0.011	-0.002 (-0.029, 0.025)	0.908	0.929
	≥10	0.065 (0.012, 0.119)	0.017	0.038	0.073 (0.020, 0.127)	0.007	0.022	-0.014 (-0.045, 0.017)	0.37	0.574
	gray matter volume
	0	Reference			Reference			Reference
	0.5-1	0.075 (0.042, 0.107)	<0.001	<0.001	0.048 (0.016, 0.080)	0.003	0.012	0.012 (-0.007, 0.030)	0.223	0.425
	2-3	0.079 (0.052, 0.106)	<0.001	<0.001	0.058 (0.031, 0.085)	<0.001	<0.001	0.012 (-0.003, 0.027)	0.129	0.317
	4-5	0.085 (0.058, 0.112)	<0.001	<0.001	0.070 (0.043, 0.097)	<0.001	<0.001	0.009 (-0.006, 0.025)	0.24	0.451
	6-7	0.085 (0.053, 0.117)	<0.001	<0.001	0.077 (0.045, 0.109)	<0.001	<0.001	0.018 (-0.001, 0.036)	0.06	0.188
	8-9	0.057 (0.010, 0.105)	0.018	0.039	0.059 (0.012, 0.106)	0.014	0.036	-0.012 (-0.040, 0.015)	0.369	0.574
	≥10	0.032 (-0.022, 0.086)	0.251	0.37	0.045 (-0.009, 0.099)	0.1	0.178	-0.043 (-0.074, -0.012)	0.007	0.051
	peripheral cortical gray matter
	0	Reference			Reference			Reference
	0.5-1	0.071 (0.038, 0.104)	<0.001	<0.001	0.051 (0.019, 0.084)	0.002	0.008	0.015 (-0.005, 0.036)	0.138	0.324
	2-3	0.083 (0.056, 0.11)	<0.001	<0.001	0.069 (0.042, 0.096)	<0.001	<0.001	0.024 (0.007, 0.040)	0.006	0.044
	4-5	0.090 (0.063, 0.118)	<0.001	<0.001	0.081 (0.054, 0.109)	<0.001	<0.001	0.022 (0.005, 0.039)	0.012	0.067
	6-7	0.099 (0.066, 0.131)	<0.001	<0.001	0.093 (0.060, 0.125)	<0.001	<0.001	0.035 (0.015, 0.056)	0.001	0.013
	8-9	0.070 (0.022, 0.118)	0.004	0.012	0.072 (0.024, 0.119)	0.003	0.012	0.003 (-0.027, 0.033)	0.836	0.882
	≥10	0.043 (-0.011, 0.098)	0.12	0.198	0.056 (0.002, 0.111)	0.043	0.091	-0.029 (-0.063, 0.005)	0.093	0.262
	white matter hyperintensities
	0	Reference			Reference			Reference
	0.5-1	-0.018 (-0.054, 0.018)	0.32	0.432	-0.003 (-0.039, 0.032)	0.849	0.878	-0.013 (-0.048, 0.022)	0.474	0.663
	2-3	-0.030 (-0.059, -0.001)	0.045	0.089	-0.006 (-0.035, 0.023)	0.677	0.762	-0.016 (-0.045, 0.013)	0.281	0.495
	4-5	-0.039 (-0.069, -0.009)	0.011	0.027	-0.011(-0.041, 0.019)	0.469	0.586	-0.023 (-0.053, 0.006)	0.126	0.317
	6-7	-0.064 (-0.099, -0.028)	<0.001	0.002	-0.041 (-0.076, -0.006)	0.023	0.055	-0.051 (-0.086, -0.016)	0.004	0.038
	8-9	0.008 (-0.044, 0.061)	0.751	0.812	0.020 (-0.032, 0.072)	0.456	0.575	-0.002 (-0.053, 0.050)	0.954	0.959
	≥10	0.052 (-0.007, 0.112)	0.085	0.15	0.053 (-0.006, 0.112)	0.079	0.152	0.037 (-0.021, 0.096)	0.213	0.416
	anterior parahippocampal gyrus (l)
	0	Reference			Reference			Reference
	0.5-1	0.066 (0.031, 0.102)	<0.001	0.001	0.047 (0.011, 0.082)	0.011	0.03	0.025 (-0.008, 0.058)	0.135	0.319
	2-3	0.073 (0.044, 0.103)	<0.001	<0.001	0.058 (0.028, 0.087)	<0.001	0.001	0.035 (0.007, 0.062)	0.013	0.069
	4-5	0.089 (0.059, 0.119)	<0.001	<0.001	0.079 (0.049, 0.110)	<0.001	<0.001	0.048 (0.020, 0.076)	0.001	0.013
	6-7	0.095 (0.059, 0.130)	<0.001	<0.001	0.091 (0.055, 0.127)	<0.001	<0.001	0.061 (0.028, 0.094)	<0.001	0.012
	8-9	0.117 (0.064, 0.169)	<0.001	<0.001	0.118 (0.066, 0.171)	<0.001	<0.001	0.086 (0.037, 0.134)	0.001	0.013
	≥10	0.049 (-0.011, 0.109)	0.108	0.187	0.057 (-0.003, 0.117)	0.063	0.121	0.008 (-0.047, 0.064)	0.768	0.843
	anterior parahippocampal gyrus (r)
	0	Reference			Reference			Reference
	0.5-1	0.057 (0.021, 0.092)	0.002	0.005	0.035 (0.000, 0.070)	0.051	0.106	0.015 (-0.018, 0.048)	0.373	0.574
	2-3	0.084 (0.055, 0.113)	<0.001	<0.001	0.068 (0.038, 0.097)	<0.001	<0.001	0.045 (0.018, 0.072)	0.001	0.017
	4-5	0.099 (0.069, 0.128)	<0.001	<0.001	0.089 (0.059, 0.119)	<0.001	<0.001	0.059 (0.031, 0.086)	<0.001	0.002
	6-7	0.085 (0.050, 0.129)	<0.001	<0.001	0.084 (0.049, 0.119)	<0.001	<0.001	0.055 (0.022, 0.087)	0.001	0.016
	8-9	0.106 (0.054, 0.158)	<0.001	<0.001	0.111 (0.059, 0.163)	<0.001	<0.001	0.076 (0.028, 0.124)	0.002	0.027
	≥10	0.072 (0.013,0.131)	0.017	0.037	0.082 (0.023, 0.141)	0.006	0.021	0.036 (-0.019, 0.091)	0.199	0.41
	posterior parahippocampal gyrus (l)
	0	Reference			Reference			Reference
	0.5-1	0.018 (-0.02, 0.055)	0.356	0.471	0.010 (-0.027, 0.048)	0.586	0.677	-0.006 (-0.042, 0.030)	0.754	0.838
	2-3	0.024 (-0.007, 0.055)	0.127	0.208	0.021 (-0.010, 0.052)	0.189	0.293	0.003 (-0.027, 0.033)	0.854	0.886
	4-5	0.029 (-0.002, 0.061)	0.069	0.127	0.031 (-0.001, 0.063)	0.054	0.109	0.008 (-0.022, 0.039)	0.596	0.725
	6-7	0.022 (-0.016, 0.059)	0.258	0.377	0.026 (-0.011, 0.064)	0.171	0.273	0.004 (-0.032, 0.041)	0.807	0.87
	8-9	0.057 (0.002, 0.112)	0.042	0.086	0.065 (0.010, 0.121)	0.021	0.049	0.037 (-0.016, 0.090)	0.173	0.386
	≥10	0.027 (-0.036, 0.09)	0.399	0.518	0.043 (-0.020, 0.106)	0.178	0.282	0.002 (-0.059, 0.062)	0.95	0.959
	posterior parahippocampal gyrus (r)
	0	Reference			Reference			Reference
	0.5-1	0.024 (-0.014, 0.062)	0.208	0.315	0.016 (-0.022, 0.054)	0.4	0.528	0.002 (-0.034, 0.039)	0.909	0.929
	2-3	0.046 (0.015, 0.077)	0.004	0.011	0.043 (0.011, 0.074)	0.008	0.024	0.026 (-0.004, 0.056)	0.094	0.262
	4-5	0.052 (0.020,0.084)	0.001	0.005	0.053 (0.021, 0.086)	0.001	0.005	0.031 (0.000, 0.062)	0.048	0.157
	6-7	0.041 (0.003,0.079)	0.033	0.067	0.045 (0.007, 0.083)	0.019	0.047	0.023 (-0.014, 0.059)	0.218	0.418
	8-9	0.082 (0.026, 0.137)	0.004	0.011	0.090 (0.034, 0.146)	0.002	0.007	0.061 (0.007, 0.114)	0.027	0.112
	≥10	-0.007 (-0.071, 0.056)	0.82	0.863	0.008 (-0.056, 0.071)	0.81	0.852	-0.034 (-0.095, 0.027)	0.272	0.484
	anterior cingulate gyrus (l)
	0	Reference			Reference			Reference
	0.5-1	0.025 (-0.013, 0.064)	0.198	0.303	0.016 (-0.023, 0.054)	0.43	0.551	-0.009 (-0.045, 0.026)	0.603	0.728
	2-3	-0.002 (-0.034, 0.030)	0.905	0.932	-0.007 (-0.039, 0.025)	0.68	0.763	-0.035 (-0.065, -0.006)	0.017	0.087
	4-5	0.005 (-0.028, 0.038)	0.765	0.819	0.004 (-0.029, 0.037)	0.817	0.853	-0.034 (-0.064, -0.004)	0.027	0.112
	6-7	-0.027 (-0.065, 0.011)	0.167	0.264	-0.027 (-0.065, 0.012)	0.178	0.282	-0.060 (-0.095, -0.025)	0.001	0.013
	8-9	-0.044 (-0.100, 0.013)	0.131	0.212	-0.044 (-0.101, 0.013)	0.132	0.223	-0.089 (-0.140, -0.037)	0.001	0.013
	≥10	-0.011 (-0.076, 0.053)	0.735	0.798	-0.011 (-0.076, 0.053)	0.732	0.791	-0.069 (-0.128, -0.010)	0.023	0.104
	anterior cingulate gyrus (r)
	0	Reference			Reference			Reference
	0.5-1	0.022 (-0.017, 0.06)	0.265	0.385	0.011 (-0.027, 0.050)	0.57	0.669	-0.012 (-0.047, 0.024)	0.514	0.684
	2-3	-0.008 (-0.040, 0.024)	0.629	0.705	-0.014 (-0.046, 0.018)	0.388	0.517	-0.044 (-0.073, -0.014)	0.003	0.038
	4-5	-0.012 (-0.045, 0.020)	0.467	0.571	-0.015 (-0.048, 0.018)	0.37	0.508	-0.053 (-0.083, -0.023)	0.001	0.013
	6-7	-0.039 (-0.077,0.000)	0.047	0.093	-0.040 (-0.078, -0.001)	0.042	0.091	-0.074 (-0.109, -0.039)	<0.001	0.002
	8-9	-0.067 (-0.123, -0.010)	0.021	0.044	-0.070 (-0.126, -0.013)	0.016	0.042	-0.116 (-0.168, -0.064)	<0.001	0.002
	≥10	-0.034 (-0.098, 0.030)	0.302	0.421	-0.038 (-0.103, 0.027)	0.249	0.37	-0.092 (-0.151, -0.033)	0.002	0.028
	posterior cingulate gyrus (l)
	0	Reference			Reference			Reference
	0.5-1	0.066 (0.030, 0.101)	<0.001	0.001	0.052 (0.017, 0.088)	0.004	0.014	0.022 (-0.007, 0.051)	0.131	0.317
	2-3	0.028 (-0.001, 0.057)	0.059	0.109	0.021 (-0.009, 0.050)	0.17	0.273	-0.016 (-0.040, 0.008)	0.18	0.393
	4-5	0.043 (0.013, 0.073)	0.005	0.014	0.041 (0.011, 0.071)	0.008	0.024	-0.008 (-0.032, 0.017)	0.527	0.684
	6-7	0.026 (-0.009, 0.061)	0.146	0.235	0.028 (-0.008, 0.063)	0.126	0.216	-0.018 (-0.047, 0.010)	0.211	0.416
	8-9	0.027 (-0.025, 0.079)	0.301	0.421	0.033 (-0.019, 0.085)	0.219	0.332	-0.022 (-0.064, 0.021)	0.319	0.54
	≥10	0.015 (-0.044, 0.074)	0.62	0.699	0.026 (-0.033, 0.086)	0.384	0.517	-0.040 (-0.088, 0.009)	0.109	0.29
	posterior cingulate gyrus (r)
	0	Reference			Reference			Reference
	0.5-1	0.063 (0.028, 0.099)	0.001	0.002	0.048 (0.012, 0.084)	0.008	0.024	0.016 (-0.013, 0.046)	0.269	0.482
	2-3	0.030 (0.001, 0.060)	0.045	0.089	0.022 (-0.008, 0.051)	0.155	0.253	-0.017 (-0.041, 0.007)	0.173	0.386
	4-5	0.048 (0.018, 0.078)	0.002	0.006	0.047 (0.016, 0.077)	0.003	0.01	-0.003 (-0.027, 0.022)	0.826	0.877
	6-7	0.015 (-0.021, 0.050)	0.417	0.527	0.019 (-0.017, 0.054)	0.309	0.444	-0.030 (-0.059, 0.000)	0.046	0.156
	8-9	0.042 (-0.010, 0.095)	0.115	0.195	0.050 (-0.002, 0.103)	0.061	0.12	-0.009 (-0.051, 0.034)	0.696	0.804
	≥10	0.031 (-0.029, 0.091)	0.306	0.424	0.045 (-0.015, 0.105)	0.142	0.238	-0.023 (-0.072, 0.025)	0.348	0.562
	superior frontal gyrus (l)
	0	Reference			Reference			Reference
	0.5-1	0.048 (0.010, 0.086)	0.013	0.031	0.040 (0.002, 0.078)	0.041	0.089	0.015 (-0.019, 0.050)	0.379	0.577
	2-3	0.050 (0.019, 0.081)	0.002	0.005	0.046 (0.015, 0.077)	0.004	0.014	0.015 (-0.013, 0.043)	0.301	0.519
	4-5	0.050 (0.018, 0.082)	0.002	0.007	0.048 (0.016,0.080)	0.004	0.013	0.010 (-0.019, 0.039)	0.486	0.663
	6-7	0.089 (0.052, 0.127)	<0.001	<0.001	0.088 (0.050, 0.126)	<0.001	<0.001	0.050 (0.016, 0.084)	0.004	0.038
	8-9	0.070 (0.014, 0.125)	0.014	0.032	0.072 (0.016, 0.127)	0.012	0.033	0.026 (-0.025, 0.076)	0.32	0.54
	≥10	0.038 (-0.025, 0.101)	0.238	0.353	0.047 (-0.017, 0.110)	0.151	0.248	-0.011 (-0.068, 0.047)	0.71	0.815
	superior frontal gyrus (r)
	0	Reference			Reference			Reference
	0.5-1	0.065 (0.028, 0.103)	0.001	0.003	0.056 (0.018, 0.094)	0.004	0.014	0.036 (0.001, 0.070)	0.042	0.145
	2-3	0.070 (0.038, 0.101)	<0.001	<0.001	0.065 (0.033, 0.096)	<0.001	<0.001	0.038 (0.010, 0.067)	0.009	0.053
	4-5	0.070 (0.038, 0.102)	<0.001	<0.001	0.068 (0.036, 0.100)	<0.001	<0.001	0.035 (0.006, 0.064)	0.02	0.094
	6-7	0.110 (0.073, 0.148)	<0.001	<0.001	0.110 (0.073, 0.148)	<0.001	<0.001	0.076 (0.041, 0.110)	<0.001	0.002
	8-9	0.098 (0.042, 0.153)	0.001	0.002	0.102 (0.046, 0.158)	<0.001	0.002	0.062 (0.012, 0.113)	0.016	0.084
	≥10	0.064 (0.000, 0.127)	0.048	0.094	0.075 (0.012, 0.139)	0.02	0.049	0.023 (-0.035, 0.080)	0.444	0.644
	frontal orbital cortex (l)
	0	Reference			Reference			Reference
	0.5-1	0.046 (0.011, 0.081)	0.01	0.024	0.030 (-0.005, 0.065)	0.095	0.171	0.003 (-0.027, 0.034)	0.827	0.877
	2-3	0.058 (0.029, 0.087)	<0.001	0.001	0.046 (0.017, 0.075)	0.002	0.008	0.014 (-0.011, 0.039)	0.288	0.503
	4-5	0.073 (0.043, 0.102)	<0.001	<0.001	0.065 (0.036, 0.095)	<0.001	<0.001	0.024 (-0.002, 0.049)	0.069	0.211
	6-7	0.060 (0.025, 0.095)	0.001	0.003	0.056 (0.021, 0.091)	0.002	0.007	0.013 (-0.017, 0.043)	0.396	0.594
	8-9	0.041 (-0.011, 0.092)	0.12	0.198	0.044 (-0.007, 0.096)	0.092	0.171	-0.003 (-0.048, 0.041)	0.883	0.912
	≥10	0.019 (-0.040, 0.078)	0.526	0.628	0.031 (-0.027, 0.090)	0.296	0.428	-0.029 (-0.080, 0.022)	0.262	0.474
	frontal orbital cortex (r)
	0	Reference			Reference			Reference
	0.5-1	0.029 (-0.007, 0.064)	0.111	0.191	0.012 (-0.023, 0.048)	0.495	0.603	-0.011 (-0.042, 0.020)	0.487	0.663
	2-3	0.047 (0.018, 0.077)	0.002	0.005	0.036 (0.007, 0.065)	0.016	0.042	0.007 (-0.018, 0.033)	0.577	0.715
	4-5	0.051 (0.021, 0.081)	0.001	0.003	0.044 (0.014,0.074)	0.004	0.014	0.006 (-0.021, 0.032)	0.672	0.792
	6-7	0.047 (0.012, 0.082)	0.008	0.021	0.044 (0.008, 0.079)	0.016	0.041	0.005 (-0.026, 0.037)	0.735	0.834
	8-9	0.018 (-0.034, 0.070)	0.498	0.598	0.021 (-0.031, 0.073)	0.427	0.551	-0.022 (-0.067, 0.024)	0.358	0.572
	≥10	0.025 (-0.035, 0.084)	0.417	0.527	0.036 (-0.023, 0.095)	0.234	0.352	-0.018 (-0.070, 0.035)	0.506	0.684
	frontal medial cortex (l)
	0	Reference			Reference			Reference
	0.5-1	0.053 (0.015, 0.09)	0.006	0.017	0.041 (0.003, 0.079)	0.034	0.075	0.028 (-0.008, 0.065)	0.132	0.317
	2-3	0.051 (0.020, 0.082)	0.001	0.005	0.041 (0.010, 0.073)	0.01	0.027	0.024 (-0.006, 0.054)	0.12	0.311
	4-5	0.064 (0.032, 0.096)	<0.001	<0.001	0.057 (0.025, 0.089)	<0.001	0.003	0.033 (0.002, 0.064)	0.037	0.136
	6-7	0.079 (0.042, 0.117)	<0.001	<0.001	0.076 (0.038, 0.114)	<0.001	0.001	0.053 (0.017, 0.090)	0.004	0.038
	8-9	0.075 (0.019, 0.130)	0.008	0.021	0.077 (0.021, 0.133)	0.007	0.021	0.036 (-0.018, 0.089)	0.194	0.408
	≥10	-0.013 (-0.076, 0.050)	0.686	0.756	-0.003 (-0.067, 0.060)	0.92	0.932	-0.041 (-0.102, 0.020)	0.187	0.399
	frontal medial cortex (r)
	0	Reference			Reference			Reference
	0.5-1	0.057 (0.019, 0.095)	0.003	0.009	0.043 (0.005, 0.081)	0.028	0.064	0.028 (-0.009, 0.065)	0.132	0.317
	2-3	0.049 (0.017, 0.08)	0.002	0.007	0.036 (0.005, 0.067)	0.025	0.058	0.018 (-0.013, 0.048)	0.25	0.457
	4-5	0.063 (0.031, 0.095)	<0.001	0.001	0.054 (0.021, 0.086)	0.001	0.005	0.027 (-0.004, 0.058)	0.089	0.254
	6-7	0.076 (0.038, 0.114)	<0.001	<0.001	0.071 (0.033, 0.109)	<0.001	0.001	0.049 (0.013, 0.086)	0.008	0.053
	8-9	0.110 (0.055, 0.166)	<0.001	0.001	0.111 (0.055, 0.167)	<0.001	0.001	0.079 (0.025, 0.133)	0.004	0.038
	≥10	0.000 (-0.064, 0.063)	0.997	0.997	0.010 (-0.054, 0.073)	0.766	0.821	-0.023 (-0.085, 0.038)	0.459	0.653
	frontal operculum cortex (l)
	0	Reference			Reference			Reference
	0.5-1	0.035 (-0.003, 0.072)	0.07	0.127	0.021 (-0.016, 0.058)	0.269	0.393	0.004 (-0.032, 0.039)	0.843	0.884
	2-3	0.043 (0.012, 0.074)	0.007	0.017	0.032 (0.001, 0.063)	0.041	0.089	0.011 (-0.018, 0.041)	0.455	0.652
	4-5	0.047 (0.015, 0.078)	0.004	0.01	0.040 (0.008, 0.071)	0.014	0.036	0.015 (-0.015, 0.045)	0.337	0.56
	6-7	0.041 (0.004, 0.078)	0.032	0.066	0.036 (-0.001, 0.073)	0.059	0.117	0.012 (-0.024, 0.047)	0.525	0.684
	8-9	-0.012 (-0.067, 0.043)	0.665	0.737	-0.010 (-0.065, 0.045)	0.713	0.783	-0.041 (-0.093, 0.012)	0.128	0.317
	≥10	0.006 (-0.057, 0.068)	0.859	0.889	0.014 (-0.049, 0.076)	0.663	0.751	-0.024 (-0.084, 0.036)	0.436	0.643
	frontal operculum cortex (r)
	0	Reference			Reference			Reference
	0.5-1	0.062 (0.024, 0.100)	0.001	0.005	0.052 (0.015, 0.090)	0.007	0.021	0.039 (0.003, 0.076)	0.034	0.134
	2-3	0.042 (0.011, 0.074)	0.007	0.019	0.034 (0.003, 0.065)	0.032	0.071	0.015 (-0.015, 0.045)	0.339	0.56
	4-5	0.070 (0.038, 0.102)	<0.001	<0.001	0.063 (0.031, 0.095)	<0.001	0.001	0.040 (0.009, 0.071)	0.011	0.067
	6-7	0.029 (-0.009, 0.066)	0.131	0.212	0.021 (-0.017, 0.059)	0.275	0.401	0.000 (-0.036, 0.036)	0.995	0.995
	8-9	0.049 (-0.006, 0.105)	0.08	0.143	0.047 (-0.008, 0.102)	0.097	0.173	0.016 (-0.037, 0.069)	0.558	0.697
	≥10	-0.011 (-0.074, 0.052)	0.732	0.798	-0.009 (-0.072, 0.054)	0.784	0.83	-0.045 (-0.106, 0.016)	0.15	0.348
	hippocampus (l)
	0	Reference			Reference			Reference
	0.5-1	0.019 (-0.018, 0.057)	0.311	0.424	0.003 (-0.035, 0.040)	0.879	0.906	-0.009 (-0.046, 0.027)	0.615	0.733
	2-3	0.041 (0.010, 0.071)	0.01	0.025	0.027 (-0.004, 0.058)	0.088	0.164	0.011 (-0.019, 0.041)	0.464	0.655
	4-5	0.034 (0.002, 0.065)	0.037	0.077	0.025 (-0.007, 0.056)	0.128	0.217	0.005 (-0.026, 0.036)	0.755	0.838
	6-7	0.041 (0.004, 0.078)	0.03	0.063	0.036 (-0.001, 0.074)	0.056	0.113	0.016 (-0.020, 0.053)	0.383	0.578
	8-9	0.031 (-0.024, 0.086)	0.274	0.393	0.032 (-0.023, 0.087)	0.251	0.37	0.011 (-0.043, 0.064)	0.693	0.804
	≥10	-0.011 (-0.074, 0.051)	0.726	0.795	-0.003 (-0.066, 0.060)	0.93	0.938	-0.036 (-0.097, 0.025)	0.25	0.457
	hippocampus (r)
	0	Reference			Reference			Reference
	0.5-1	0.027 (-0.010, 0.064)	0.157	0.251	0.011 (-0.027, 0.048)	0.574	0.669	-0.001 (-0.037, 0.035)	0.94	0.955
	2-3	0.062 (0.031, 0.093)	<0.001	<0.001	0.049 (0.018, 0.080)	0.002	0.008	0.032 (0.002, 0.062)	0.035	0.135
	4-5	0.056 (0.024, 0.087)	0.001	0.002	0.047 (0.016, 0.079)	0.003	0.012	0.027 (-0.004, 0.057)	0.086	0.253
	6-7	0.063 (0.026, 0.100)	0.001	0.003	0.059 (0.022, 0.096)	0.002	0.008	0.039 (0.003, 0.075)	0.033	0.131
	8-9	0.053 (-0.002, 0.108)	0.057	0.107	0.055 (0.000, 0.110)	0.05	0.105	0.026 (-0.027, 0.078)	0.342	0.56
	≥10	0.041 (-0.021, 0.103)	0.197	0.303	0.051 (-0.012, 0.113)	0.111	0.196	0.019 (-0.041, 0.079)	0.534	0.684
	total hippocampus
	0	Reference			Reference			Reference
	0.5-1	0.026 (-0.011, 0.062)	0.174	0.273	0.008 (-0.029, 0.044)	0.688	0.764	-0.006 (-0.041, 0.029)	0.744	0.836
	2-3	0.057 (0.026, 0.087)	<0.001	0.001	0.042 (0.011, 0.072)	0.007	0.022	0.024 (-0.005, 0.053)	0.108	0.29
	4-5	0.049 (0.018, 0.081)	0.002	0.006	0.040 (0.009, 0.071)	0.012	0.033	0.018 (-0.012, 0.047)	0.25	0.457
	6-7	0.058 (0.021, 0.094)	0.002	0.006	0.053 (0.016, 0.089)	0.005	0.017	0.031 (-0.005, 0.066)	0.089	0.254
	8-9	0.046 (-0.008, 0.100)	0.093	0.163	0.048 (-0.006, 0.102)	0.082	0.156	0.020 (-0.032, 0.072)	0.446	0.644
	≥10	0.017 (-0.045, 0.078)	0.594	0.683	0.027 (-0.035, 0.088)	0.395	0.523	-0.009 (-0.068, 0.050)	0.768	0.843
	temporal pole (l)
	0	Reference			Reference			Reference
	0.5-1	0.055 (0.020, 0.090)	0.002	0.007	0.042 (0.007, 0.077)	0.019	0.047	0.022 (-0.011, 0.055)	0.185	0.399
	2-3	0.066 (0.037, 0.095)	<0.001	<0.001	0.058 (0.028, 0.087)	<0.001	0.001	0.037 (0.010, 0.064)	0.007	0.051
	4-5	0.074 (0.044, 0.104)	<0.001	<0.001	0.068 (0.039, 0.098)	<0.001	<0.001	0.037 (0.010, 0.065)	0.008	0.052
	6-7	0.076 (0.041, 0.111)	<0.001	<0.001	0.072 (0.037, 0.107)	<0.001	0.001	0.044 (0.012, 0.077)	0.008	0.051
	8-9	0.052 (0.000, 0.104)	0.05	0.094	0.050 (-0.002, 0.102)	0.059	0.118	0.016 (-0.032, 0.063)	0.522	0.684
	≥10	0.022 (-0.037, 0.081)	0.463	0.57	0.029 (-0.031, 0.088)	0.344	0.483	-0.016 (-0.071, 0.038)	0.559	0.697
	temporal pole (r)
	0	Reference			Reference			Reference
	0.5-1	0.059 (0.023, 0.095)	0.001	0.005	0.043 (0.007, 0.079)	0.02	0.049	0.021 (-0.012, 0.054)	0.214	0.416
	2-3	0.072 (0.042, 0.101)	<0.001	<0.001	0.060 (0.030, 0.090)	<0.001	0.001	0.035 (0.008, 0.063)	0.012	0.067
	4-5	0.073 (0.043, 0.104)	<0.001	<0.001	0.065(0.034, 0.095)	<0.001	<0.001	0.030 (0.002, 0.058)	0.037	0.136
	6-7	0.074 (0.038, 0.110)	<0.001	<0.001	0.069(0.033, 0.105)	<0.001	0.001	0.038 (0.005, 0.071)	0.026	0.112
	8-9	0.069 (0.016, 0.122)	0.011	0.026	0.068(0.015, 0.121)	0.011	0.032	0.032 (-0.017, 0.080)	0.201	0.41
	≥10	0.027 (-0.033, 0.087)	0.385	0.502	0.035 (-0.025, 0.095)	0.251	0.37	-0.008 (-0.064, 0.047)	0.776	0.847
	anterior middle temporal gyrus (l)
	0	Reference			Reference			Reference
	0.5-1	0.049 (0.012, 0.086)	0.01	0.024	0.032 (-0.005, 0.069)	0.095	0.171	0.017 (-0.018, 0.052)	0.344	0.56
	2-3	0.061 (0.030, 0.091)	<0.001	0.001	0.049 (0.019, 0.080)	0.002	0.007	0.030 (0.001, 0.059)	0.043	0.148
	4-5	0.059 (0.027, 0.090)	<0.001	0.001	0.053 (0.022, 0.084)	0.001	0.004	0.027 (-0.003, 0.056)	0.079	0.238
	6-7	0.046 (0.009, 0.083)	0.014	0.032	0.047 (0.010, 0.084)	0.012	0.033	0.023 (-0.012, 0.058)	0.2	0.41
	8-9	0.050 (-0.005, 0.104)	0.073	0.132	0.056 (0.002, 0.111)	0.042	0.091	0.027 (-0.024, 0.079)	0.303	0.519
	≥10	0.000 (-0.062, 0.061)	0.989	0.993	0.011 (-0.051, 0.073)	0.73	0.791	-0.027 (-0.085, 0.032)	0.374	0.574
	anterior middle temporal gyrus (r)
	0	Reference			Reference			Reference
	0.5-1	0.088 (0.050, 0.125)	<0.001	<0.001	0.071 (0.033, 0.109)	<0.001	0.001	0.051 (0.015, 0.087)	0.005	0.042
	2-3	0.077 (0.046, 0.108)	<0.001	<0.001	0.064 (0.033, 0.096)	<0.001	<0.001	0.043 (0.013, 0.072)	0.005	0.042
	4-5	0.073 (0.041, 0.105)	<0.001	<0.001	0.065 (0.033, 0.097)	<0.001	0.001	0.036 (0.005, 0.066)	0.021	0.1
	6-7	0.066 (0.028, 0.103)	0.001	0.002	0.065 (0.027, 0.102)	0.001	0.004	0.035 (-0.001, 0.071)	0.054	0.174
	8-9	0.063 (0.008, 0.119)	0.026	0.055	0.067 (0.012, 0.123)	0.018	0.045	0.037 (-0.016, 0.090)	0.175	0.386
	≥10	0.006 (-0.057, 0.070)	0.844	0.877	0.016 (-0.047, 0.08)	0.617	0.702	-0.016 (-0.077, 0.044)	0.596	0.725
	posterior middle temporal gyrus (l)
	0	Reference			Reference			Reference
	0.5-1	0.078 (0.040, 0.115)	<0.001	<0.001	0.064 (0.026, 0.101)	0.001	0.004	0.042 (0.008, 0.076)	0.014	0.077
	2-3	0.066 (0.035, 0.097)	<0.001	<0.001	0.057 (0.026, 0.088)	<0.001	0.002	0.028 (0.000, 0.056)	0.048	0.157
	4-5	0.062 (0.031, 0.094)	<0.001	0.001	0.056 (0.024, 0.087)	0.001	0.003	0.019 (-0.010, 0.047)	0.203	0.41
	6-7	0.047 (0.010, 0.084)	0.013	0.031	0.043 (0.005, 0.080)	0.025	0.058	0.006 (-0.027, 0.040)	0.714	0.815
	8-9	0.079 (0.024, 0.134)	0.005	0.013	0.078 (0.023, 0.134)	0.005	0.017	0.032 (-0.018, 0.081)	0.206	0.412
	≥10	0.051 (-0.012, 0.113)	0.112	0.191	0.055 (-0.007, 0.118)	0.084	0.159	0.008 (-0.049, 0.064)	0.79	0.857
	posterior middle temporal gyrus (r)
	0	Reference			Reference			Reference
	0.5-1	0.025 (-0.013, 0.063)	0.196	0.303	0.014 (-0.024, 0.052)	0.48	0.593	-0.012 (-0.046, 0.022)	0.48	0.663
	2-3	0.035 (0.004, 0.066)	0.029	0.061	0.027 (-0.004, 0.059)	0.087	0.163	-0.003 (-0.032, 0.025)	0.814	0.873
	4-5	0.038 (0.006, 0.07)	0.02	0.043	0.032 (0.000, 0.064)	0.051	0.105	-0.007 (-0.036, 0.021)	0.615	0.733
	6-7	0.038 (0.000, 0.075)	0.049	0.094	0.032 (-0.006, 0.070)	0.095	0.171	-0.008 (-0.042, 0.026)	0.642	0.76
	8-9	-0.006 (-0.061, 0.050)	0.844	0.877	-0.010 (-0.066, 0.046)	0.723	0.789	-0.056 (-0.106, -0.006)	0.028	0.114
	≥10	0.004 (-0.060, 0.067)	0.913	0.936	0.003 (-0.060, 0.067)	0.92	0.932	-0.055 (-0.112, 0.003)	0.062	0.191
	cuneal cortex (l)
	0	Reference			Reference			Reference
	0.5-1	0.005 (-0.033, 0.043)	0.785	0.834	0.004 (-0.034, 0.042)	0.829	0.861	-0.012 (-0.048, 0.024)	0.518	0.684
	2-3	0.040 (0.009, 0.072)	0.012	0.028	0.044 (0.013, 0.076)	0.006	0.02	0.021 (-0.008, 0.051)	0.159	0.363
	4-5	0.057 (0.024, 0.089)	0.001	0.002	0.061 (0.029, 0.093)	<0.001	0.001	0.032 (0.001, 0.062)	0.041	0.145
	6-7	0.081 (0.043, 0.119)	<0.001	<0.001	0.083 (0.045, 0.121)	<0.001	<0.001	0.053 (0.017, 0.089)	0.004	0.038
	8-9	0.054 (-0.002, 0.110)	0.058	0.107	0.058 (0.002, 0.114)	0.041	0.09	0.022 (-0.031, 0.074)	0.42	0.625
	≥10	0.017 (-0.046, 0.081)	0.597	0.683	0.027 (-0.037, 0.090)	0.413	0.541	-0.016 (-0.076, 0.044)	0.596	0.725
	cuneal cortex (r)
	0	Reference			Reference			Reference
	0.5-1	0.010 (-0.028, 0.047)	0.612	0.693	0.007 (-0.030, 0.045)	0.706	0.781	-0.016 (-0.050, 0.019)	0.364	0.574
	2-3	0.047 (0.016, 0.078)	0.003	0.009	0.00 5(0.019, 0.081)	0.002	0.007	0.024 (-0.005, 0.052)	0.103	0.282
	4-5	0.065 (0.034, 0.097)	<0.001	<0.001	0.070 (0.038, 0.102)	<0.001	<0.001	0.035 (0.006, 0.064)	0.018	0.091
	6-7	0.092 (0.055, 0.129)	<0.001	<0.001	0.096 (0.058, 0.133)	<0.001	<0.001	0.060 (0.025, 0.094)	0.001	0.013
	8-9	0.090 (0.035, 0.145)	0.001	0.005	0.097 (0.042, 0.152)	0.001	0.003	0.053 (0.003, 0.104)	0.04	0.143
	≥10	0.020 (-0.043, 0.082)	0.539	0.637	0.032 (-0.031, 0.095)	0.317	0.45	-0.017 (-0.075, 0.040)	0.555	0.697
	FA in tract cingulate gyrus part of cingulum (l)
	0	Reference			Reference
	0.5-1	-0.024 (-0.063, 0.015)	0.225	0.338	-0.026 (-0.064, 0.013)	0.199	0.306
	2-3	-0.013 (-0.045, 0.019)	0.428	0.533	-0.015 (-0.047, 0.017)	0.356	0.491
	4-5	-0.023 (-0.056, 0.009)	0.161	0.255	-0.026 (-0.059, 0.007)	0.116	0.202
	6-7	0.004 (-0.034, 0.043)	0.823	0.863	0.002 (-0.037, 0.041)	0.915	0.932
	8-9	0.021 (-0.036, 0.078)	0.471	0.573	0.023 (-0.034, 0.080)	0.434	0.554
	≥10	-0.027 (-0.092, 0.037)	0.407	0.519	-0.023 (-0.088, 0.042)	0.493	0.603
	FA in tract cingulate gyrus part of cingulum (r)
	0	Reference			Reference
	0.5-1	-0.040 (-0.079, -0.001)	0.045	0.089	-0.040 (-0.079, -0.001)	0.046	0.097
	2-3	-0.018 (-0.050, 0.014)	0.266	0.385	-0.021 (-0.053, 0.011)	0.203	0.31
	4-5	-0.014 (-0.047, 0.019)	0.405	0.519	-0.020 (-0.053, 0.013)	0.243	0.364
	6-7	0.025 (-0.014, 0.064)	0.203	0.308	0.019 (-0.020, 0.058)	0.35	0.486
	8-9	0.002 (-0.055, 0.059)	0.942	0.95	-0.003 (-0.061, 0.055)	0.917	0.932
	≥10	-0.019 (-0.084, 0.047)	0.573	0.668	-0.019 (-0.085, 0.047)	0.569	0.669
	MD in tract cingulate gyrus part of cingulum (l)
	0	Reference			Reference
	0.5-1	0.009 (-0.031, 0.048)	0.666	0.737	0.011 (-0.028, 0.050)	0.59	0.677
	2-3	-0.009 (-0.041, 0.023)	0.591	0.683	-0.005 (-0.037, 0.028)	0.776	0.827
	4-5	0.020 (-0.013, 0.053)	0.23	0.343	0.025 (-0.009, 0.058)	0.147	0.244
	6-7	0.019 (-0.020, 0.057)	0.348	0.464	0.019 (-0.020, 0.058)	0.35	0.486
	8-9	0.007 (-0.051, 0.064)	0.823	0.863	0.002 (-0.055, 0.060)	0.935	0.939
	≥10	0.054 (-0.012, 0.119)	0.108	0.187	0.046 (-0.019, 0.112)	0.167	0.271
	MD in tract cingulate gyrus part of cingulum (r)
	0	Reference			Reference
	0.5-1	-0.016 (-0.055, 0.023)	0.426	0.533	-0.013 (-0.052, 0.026)	0.523	0.634
	2-3	-0.015 (-0.047, 0.017)	0.357	0.471	-0.010 (-0.043, 0.022)	0.529	0.638
	4-5	0.012 (-0.021, 0.045)	0.473	0.573	0.017 (-0.016, 0.050)	0.311	0.444
	6-7	0.010 (-0.029, 0.049)	0.61	0.693	0.011 (-0.028, 0.050)	0.59	0.677
	8-9	0.002 (-0.055, 0.060)	0.939	0.95	-0.002 (-0.059, 0.056)	0.953	0.953
	≥10	0.033 (-0.032, 0.099)	0.315	0.427	0.026 (-0.039, 0.092)	0.429	0.551
	FA in tract parahippocampal part of cingulum (l)
	0	Reference			Reference
	0.5-1	0.020 (-0.019, 0.059)	0.31	0.424	0.018 (-0.022, 0.057)	0.381	0.517
	2-3	0.013 (-0.019, 0.045)	0.428	0.533	0.009 (-0.023, 0.042)	0.568	0.669
	4-5	-0.018 (-0.051, 0.015)	0.283	0.401	-0.023 (-0.056, 0.011)	0.181	0.284
	6-7	0.022 (-0.017, 0.060)	0.276	0.395	0.017 (-0.022, 0.057)	0.387	0.517
	8-9	-0.009 (-0.066, 0.048)	0.758	0.815	-0.012 (-0.070, 0.046)	0.685	0.764
	≥10	-0.021 (-0.086, 0.044)	0.529	0.628	-0.024 (-0.090, 0.042)	0.476	0.592
	FA in tract parahippocampal part of cingulum (r)
	0	Reference			Reference
	0.5-1	-0.014 (-0.053, 0.025)	0.481	0.58	-0.015 (-0.054, 0.024)	0.46	0.578
	2-3	-0.010 (-0.042, 0.022)	0.548	0.642	-0.009 (-0.041, 0.024)	0.603	0.689
	4-5	-0.033 (-0.066,0.000)	0.048	0.093	-0.032 (-0.065, 0.001)	0.061	0.119
	6-7	-0.018 (-0.057, 0.021)	0.365	0.478	-0.017 (-0.057, 0.022)	0.382	0.517
	8-9	-0.009 (-0.066, 0.049)	0.771	0.822	-0.010 (-0.067, 0.048)	0.741	0.797
	≥10	-0.028 (-0.093, 0.037)	0.401	0.518	-0.033 (-0.098, 0.033)	0.328	0.463
	MD in tract parahippocampal part of cingulum (l)
	0	Reference			Reference
	0.5-1	-0.002 (-0.040, 0.037)	0.931	0.947	-0.012 (-0.051, 0.027)	0.536	0.643
	2-3	0.002 (-0.030, 0.033)	0.925	0.944	-0.004 (-0.037, 0.028)	0.786	0.83
	4-5	0.022 (-0.011, 0.054)	0.193	0.301	0.022 (-0.011, 0.055)	0.182	0.284
	6-7	-0.020 (-0.058, 0.019)	0.309	0.424	-0.014 (-0.052, 0.025)	0.495	0.603
	8-9	0.013 (-0.044, 0.070)	0.647	0.722	0.017 (-0.040, 0.075)	0.55	0.657
	≥10	0.025 (-0.040, 0.089)	0.454	0.562	0.027 (-0.038, 0.092)	0.415	0.541
	MD in tract parahippocampal part of cingulum (r)
	0	Reference			Reference
	0.5-1	0.019 (-0.020, 0.057)	0.342	0.458	0.005 (-0.034, 0.043)	0.817	0.853
	2-3	0.017 (-0.015, 0.049)	0.293	0.414	0.006 (-0.026, 0.038)	0.714	0.783
	4-5	0.028 (-0.004, 0.061)	0.089	0.156	0.024 (-0.009, 0.057)	0.147	0.244
	6-7	0.012 (-0.026, 0.050)	0.544	0.641	0.015 (-0.024, 0.054)	0.445	0.565
	8-9	0.015 (-0.041, 0.072)	0.598	0.683	0.016 (-0.040, 0.073)	0.571	0.669
	≥10	0.052 (-0.013, 0.116)	0.116	0.195	0.052 (-0.012, 0.117)	0.113	0.198
	Model 1: Adjusted for age, sex, and ethnicity.
	Model 2: Adjusted for age, sex, ethnicity, education, Townsend deprivation index, body mass index, income, physical activity, sleep duration, smoking status, alcohol status, fish consumption,
	vegetable consumption, fruit consumption, coffee consumption, low-density lipoprotein, depression status, hypertension, cardiovascular diseases, diabetes, and cancer.
	Model 3: Adjusted for age, sex, ethnicity, education, Townsend deprivation index, body mass index, income, physical activity, sleep duration, smoking status, alcohol status, fish consumption,
	vegetable consumption, fruit consumption, coffee consumption, low-density lipoprotein, depression status, hypertension, cardiovascular diseases, diabetes, cancer and total intracranial volume.
	White matter hyperintensities was log transformed prior to analysis. All brain imaging data were z-normalized prior to analysis.
	Bold indicates statistical significance (p-value < 0.05). FDR, false discovery rate; FA, fractional anisotropy; MD, mean diffusivity; r, right, l, left.
