# Supplementary material for: Moderate tea consumption and dementia-related neuroimaging markers
Source: Front Neurol. 2025 Nov 11;16:1634621. doi: 10.3389/fneur.2025.1634621 (PMC12644034; doi:10.3389/fneur.2025.1634621)
Supplement: Supplementary file 5 [file Table_5.xlsx]

## Sheet: Sheet1
	Supplementary Table 7. Association of tea consumption with brain imaging in sensitivity analysis (using mixed effects Cox regression) (n=38,584).
	Tea (cups/day)	Model 1			Model 2			Model 3
		β (95% CI)	pRAW	pFDR	β (95% CI)	pRAW	pFDR	β (95% CI)	pRAW	pFDR
	total brain volume
	0	Reference			Reference			Reference
	0.5-1	0.063 (0.032, 0.095)	<0.001	0.001	0.043 (0.012, 0.074)	0.007	0.022	0.003 (-0.012, 0.018)	0.686	0.797
	2-3	0.068 (0.042, 0.094)	<0.001	<0.001	0.055 (0.029, 0.081)	<0.001	<0.001	0.006 (-0.006, 0.019)	0.311	0.502
	4-5	0.074 (0.047, 0.101)	<0.001	<0.001	0.067 (0.040, 0.093)	<0.001	<0.001	0.003 (-0.010, 0.016)	0.619	0.753
	6-7	0.063 (0.032, 0.095)	<0.001	<0.001	0.061 (0.030, 0.092)	<0.001	0.001	0.002 (-0.013, 0.018)	0.75	0.827
	8-9	0.058 (0.011, 0.104)	0.015	0.036	0.060 (0.014, 0.106)	0.01	0.03	-0.014 (-0.036, 0.008)	0.211	0.405
	≥10	0.044 (-0.009, 0.097)	0.103	0.181	0.055 (0.002, 0.107)	0.04	0.088	-0.035 (-0.061, -0.010)	0.006	0.05
	white matter volume
	0	Reference			Reference			Reference
	0.5-1	0.045 (0.013, 0.077)	0.006	0.016	0.030 (-0.002, 0.062)	0.065	0.131	-0.009 (-0.028, 0.009)	0.314	0.502
	2-3	0.051 (0.024, 0.077)	<0.001	0.001	0.045 (0.019, 0.071)	0.001	0.004	-0.002 (-0.017, 0.013)	0.806	0.859
	4-5	0.058 (0.031, 0.085)	<0.001	<0.001	0.059 (0.032, 0.086)	<0.001	<0.001	-0.002 (-0.018, 0.013)	0.795	0.857
	6-7	0.044 (0.012, 0.076)	0.007	0.018	0.047 (0.015, 0.079)	0.004	0.014	-0.009 (-0.027, 0.010)	0.353	0.538
	8-9	0.060 (0.013, 0.106)	0.013	0.032	0.063 (0.016, 0.110)	0.008	0.025	-0.008 (-0.035, 0.019)	0.548	0.712
	≥10	0.057 (0.004, 0.111)	0.035	0.076	0.065 (0.012, 0.119)	0.016	0.042	-0.020 (-0.050, 0.011)	0.206	0.403
	gray matter volume
	0	Reference			Reference			Reference
	0.5-1	0.077 (0.045, 0.109)	<0.001	<0.001	0.053 (0.021, 0.085)	0.001	0.005	0.017 (-0.002, 0.035)	0.076	0.205
	2-3	0.080 (0.053, 0.106)	<0.001	<0.001	0.060 (0.034, 0.087)	<0.001	<0.001	0.015 (0.000, 0.030)	0.053	0.166
	4-5	0.083 (0.056, 0.111)	<0.001	<0.001	0.069 (0.041, 0.096)	<0.001	<0.001	0.009 (-0.007, 0.024)	0.268	0.457
	6-7	0.078 (0.046, 0.111)	<0.001	<0.001	0.070 (0.038, 0.102)	<0.001	<0.001	0.015 (-0.004, 0.033)	0.119	0.276
	8-9	0.049 (0.002, 0.097)	0.041	0.085	0.051 (0.004, 0.098)	0.035	0.079	-0.019 (-0.046, 0.008)	0.164	0.359
	≥10	0.024 (-0.030, 0.078)	0.385	0.508	0.037 (-0.016, 0.091)	0.174	0.283	-0.049 (-0.080, -0.018)	0.002	0.026
	peripheral cortical gray matter
	0	Reference			Reference			Reference
	0.5-1	0.076 (0.043, 0.108)	<0.001	<0.001	0.057 (0.025, 0.09)	0.001	0.003	0.022 (0.002, 0.042)	0.031	0.119
	2-3	0.084 (0.058, 0.111)	<0.001	<0.001	0.072 (0.045, 0.098)	<0.001	<0.001	0.027 (0.011, 0.044)	0.001	0.019
	4-5	0.088 (0.061, 0.116)	<0.001	<0.001	0.079 (0.051, 0.106)	<0.001	<0.001	0.021 (0.004, 0.038)	0.016	0.085
	6-7	0.091 (0.058, 0.123)	<0.001	<0.001	0.085 (0.053, 0.117)	<0.001	<0.001	0.031 (0.011, 0.051)	0.003	0.027
	8-9	0.059 (0.011, 0.107)	0.016	0.039	0.060 (0.013, 0.108)	0.013	0.035	-0.006 (-0.036, 0.023)	0.682	0.797
	≥10	0.033 (-0.021, 0.088)	0.231	0.339	0.046 (-0.008, 0.100)	0.095	0.178	-0.037 (-0.071, -0.003)	0.031	0.119
	white matter hyperintensities
	0	Reference			Reference			Reference
	0.5-1	-0.024 (-0.060, 0.011)	0.18	0.278	-0.010 (-0.045, 0.025)	0.575	0.67	-0.019 (-0.054, 0.016)	0.28	0.472
	2-3	-0.031 (-0.060, -0.002)	0.038	0.08	-0.008 (-0.037, 0.021)	0.6	0.682	-0.018 (-0.046, 0.011)	0.235	0.429
	4-5	-0.036 (-0.066, -0.006)	0.017	0.041	-0.008 (-0.038, 0.021)	0.579	0.672	-0.021 (-0.050, 0.009)	0.169	0.365
	6-7	-0.057 (-0.092, -0.021)	0.002	0.005	-0.034 (-0.069, 0.001)	0.058	0.121	-0.044 (-0.079, -0.009)	0.013	0.074
	8-9	0.019 (-0.033, 0.071)	0.479	0.587	0.031 (-0.021, 0.082)	0.246	0.36	0.009 (-0.042, 0.060)	0.727	0.808
	≥10	0.061 (0.002, 0.121)	0.043	0.087	0.062 (0.003, 0.121)	0.039	0.085	0.046 (-0.012, 0.105)	0.123	0.278
	anterior parahippocampal gyrus (l)
	0	Reference			Reference			Reference
	0.5-1	0.064 (0.029, 0.100)	<0.001	0.002	0.047 (0.011, 0.083)	0.01	0.029	0.026 (-0.008, 0.059)	0.131	0.288
	2-3	0.072 (0.042, 0.101)	<0.001	<0.001	0.058 (0.028, 0.087)	<0.001	0.001	0.035 (0.008, 0.063)	0.011	0.07
	4-5	0.088 (0.058, 0.119)	<0.001	<0.001	0.078 (0.048, 0.109)	<0.001	<0.001	0.048 (0.020, 0.076)	0.001	0.018
	6-7	0.093 (0.057, 0.128)	<0.001	<0.001	0.089 (0.053, 0.125)	<0.001	<0.001	0.061 (0.028, 0.094)	<0.001	0.013
	8-9	0.116 (0.063, 0.168)	<0.001	<0.001	0.117 (0.065, 0.170)	<0.001	<0.001	0.086 (0.037, 0.135)	0.001	0.015
	≥10	0.047 (-0.012, 0.107)	0.121	0.204	0.055 (-0.005, 0.115)	0.071	0.14	0.008 (-0.047, 0.064)	0.77	0.84
	anterior parahippocampal gyrus (r)
	0	Reference			Reference			Reference
	0.5-1	0.055 (0.020, 0.091)	0.002	0.007	0.036 (0.000, 0.071)	0.048	0.103	0.015 (-0.018, 0.048)	0.361	0.546
	2-3	0.083 (0.054, 0.112)	<0.001	<0.001	0.068 (0.039, 0.097)	<0.001	<0.001	0.045 (0.018, 0.072)	0.001	0.018
	4-5	0.098 (0.068, 0.128)	<0.001	<0.001	0.088 (0.058, 0.118)	<0.001	<0.001	0.058 (0.030, 0.086)	<0.001	0.002
	6-7	0.083 (0.048, 0.118)	<0.001	<0.001	0.081 (0.046, 0.116)	<0.001	<0.001	0.054 (0.021, 0.087)	0.001	0.019
	8-9	0.105 (0.053, 0.157)	<0.001	<0.001	0.109 (0.057, 0.161)	<0.001	<0.001	0.076 (0.027, 0.124)	0.002	0.026
	≥10	0.070 (0.011, 0.129)	0.02	0.047	0.080 (0.021, 0.139)	0.008	0.024	0.036 (-0.019, 0.091)	0.203	0.403
	posterior parahippocampal gyrus (l)
	0	Reference			Reference			Reference
	0.5-1	0.022 (-0.015, 0.060)	0.241	0.355	0.015 (-0.023, 0.052)	0.44	0.568	-0.001 (-0.037, 0.035)	0.952	0.956
	2-3	0.026 (-0.004, 0.057)	0.093	0.17	0.024 (-0.007, 0.055)	0.136	0.238	0.006 (-0.024, 0.036)	0.689	0.797
	4-5	0.028 (-0.003, 0.060)	0.078	0.146	0.030 (-0.001, 0.062)	0.061	0.124	0.008 (-0.023, 0.038)	0.619	0.753
	6-7	0.018 (-0.019, 0.055)	0.347	0.47	0.023 (-0.014, 0.061)	0.228	0.342	0.003 (-0.033, 0.039)	0.889	0.918
	8-9	0.051 (-0.005, 0.106)	0.072	0.136	0.059 (0.004, 0.114)	0.036	0.081	0.032 (-0.022, 0.085)	0.244	0.43
	≥10	0.022 (-0.041, 0.084)	0.495	0.603	0.038 (-0.024, 0.101)	0.231	0.345	-0.002 (-0.063, 0.058)	0.944	0.954
	posterior parahippocampal gyrus (r)
	0	Reference			Reference			Reference
	0.5-1	0.028 (-0.009, 0.066)	0.142	0.232	0.021 (-0.017, 0.059)	0.288	0.418	0.007 (-0.030, 0.043)	0.717	0.807
	2-3	0.048 (0.017, 0.079)	0.003	0.008	0.045 (0.014, 0.077)	0.005	0.016	0.029 (-0.001, 0.059)	0.06	0.179
	4-5	0.051 (0.019, 0.083)	0.002	0.006	0.052 (0.020, 0.085)	0.001	0.006	0.031 (0.000, 0.061)	0.052	0.166
	6-7	0.037 (-0.001, 0.075)	0.054	0.105	0.042 (0.004, 0.079)	0.032	0.075	0.021 (-0.016, 0.057)	0.269	0.457
	8-9	0.075 (0.020, 0.131)	0.008	0.02	0.083 (0.028, 0.139)	0.003	0.013	0.055 (0.002, 0.109)	0.044	0.154
	≥10	-0.013 (-0.076, 0.050)	0.691	0.772	0.002 (-0.062, 0.065)	0.953	0.962	-0.039 (-0.100, 0.022)	0.208	0.403
	anterior cingulate gyrus (l)
	0	Reference			Reference			Reference
	0.5-1	0.024 (-0.015, 0.063)	0.222	0.331	0.015 (-0.023, 0.054)	0.434	0.563	-0.009 (-0.044, 0.026)	0.608	0.753
	2-3	-0.002 (-0.034, 0.029)	0.878	0.904	-0.006 (-0.038, 0.026)	0.702	0.758	-0.035 (-0.064, -0.005)	0.02	0.097
	4-5	0.005 (-0.028, 0.037)	0.774	0.822	0.004 (-0.029, 0.037)	0.816	0.841	-0.033 (-0.063, -0.003)	0.029	0.118
	6-7	-0.027 (-0.066, 0.011)	0.159	0.255	-0.027 (-0.065, 0.012)	0.175	0.283	-0.059 (-0.094, -0.024)	0.001	0.018
	8-9	-0.044 (-0.100, 0.013)	0.129	0.216	-0.044 (-0.101, 0.013)	0.127	0.229	-0.088 (-0.140, -0.037)	0.001	0.018
	≥10	-0.012 (-0.076, 0.053)	0.721	0.796	-0.012 (-0.076, 0.053)	0.723	0.767	-0.069 (-0.128, -0.009)	0.023	0.099
	anterior cingulate gyrus (r)
	0	Reference			Reference			Reference
	0.5-1	0.020 (-0.018, 0.058)	0.307	0.424	0.011 (-0.028, 0.049)	0.585	0.675	-0.012 (-0.047, 0.024)	0.514	0.695
	2-3	-0.009 (-0.040, 0.023)	0.587	0.68	-0.014 (-0.046, 0.018)	0.394	0.535	-0.043 (-0.072, -0.014)	0.004	0.034
	4-5	-0.012 (-0.045, 0.020)	0.452	0.569	-0.015 (-0.048, 0.017)	0.362	0.508	-0.053 (-0.082, -0.023)	0.001	0.015
	6-7	-0.040 (-0.078, -0.002)	0.04	0.084	-0.041 (-0.080, -0.003)	0.037	0.082	-0.074 (-0.109, -0.039)	<0.001	0.002
	8-9	-0.067 (-0.123, -0.011)	0.02	0.046	-0.070 (-0.127, -0.014)	0.015	0.039	-0.116 (-0.168, -0.064)	<0.001	0.002
	≥10	-0.035 (-0.099, 0.029)	0.286	0.399	-0.039 (-0.103, 0.026)	0.238	0.353	-0.092 (-0.151, -0.033)	0.002	0.026
	posterior cingulate gyrus (l)
	0	Reference			Reference			Reference
	0.5-1	0.067 (0.031, 0.102)	<0.001	0.001	0.055 (0.019, 0.090)	0.003	0.011	0.025 (-0.004, 0.054)	0.091	0.224
	2-3	0.029 (-0.001, 0.058)	0.055	0.106	0.022 (-0.007, 0.051)	0.139	0.24	-0.014 (-0.038, 0.010)	0.246	0.43
	4-5	0.042 (0.012, 0.072)	0.006	0.017	0.040 (0.010, 0.070)	0.009	0.027	-0.008 (-0.032, 0.017)	0.526	0.703
	6-7	0.022 (-0.013, 0.058)	0.21	0.319	0.024 (-0.011, 0.060)	0.179	0.288	-0.019 (-0.048, 0.009)	0.187	0.391
	8-9	0.023 (-0.029, 0.075)	0.392	0.514	0.028 (-0.024, 0.080)	0.299	0.432	-0.025 (-0.068, 0.017)	0.245	0.43
	≥10	0.010 (-0.049, 0.070)	0.73	0.796	0.022 (-0.038, 0.081)	0.474	0.588	-0.043 (-0.091, 0.006)	0.084	0.217
	posterior cingulate gyrus (r)
	0	Reference			Reference			Reference
	0.5-1	0.065 (0.029, 0.100)	<0.001	0.002	0.051 (0.015, 0.087)	0.005	0.018	0.019 (-0.010, 0.048)	0.194	0.4
	2-3	0.030 (0.001, 0.060)	0.043	0.087	0.023 (-0.007, 0.053)	0.129	0.231	-0.015 (-0.039, 0.009)	0.233	0.429
	4-5	0.047 (0.017, 0.077)	0.002	0.007	0.046 (0.015, 0.076)	0.003	0.012	-0.003 (-0.027, 0.022)	0.826	0.872
	6-7	0.011 (-0.025, 0.046)	0.546	0.646	0.015 (-0.021, 0.051)	0.407	0.543	-0.031 (-0.060, -0.001)	0.039	0.146
	8-9	0.037 (-0.015, 0.090)	0.165	0.26	0.045 (-0.007, 0.098)	0.091	0.171	-0.012 (-0.055, 0.031)	0.582	0.739
	≥10	0.027 (-0.033, 0.086)	0.383	0.508	0.041 (-0.019, 0.101)	0.185	0.294	-0.026 (-0.075, 0.023)	0.294	0.479
	superior frontal gyrus (l)
	0	Reference			Reference			Reference
	0.5-1	0.051 (0.013, 0.089)	0.009	0.022	0.043 (0.005, 0.081)	0.028	0.067	0.019 (-0.016, 0.053)	0.284	0.474
	2-3	0.051 (0.020, 0.083)	0.001	0.005	0.047 (0.016, 0.079)	0.003	0.012	0.017 (-0.011, 0.045)	0.243	0.43
	4-5	0.048 (0.016, 0.080)	0.003	0.01	0.046 (0.014, 0.078)	0.005	0.017	0.009 (-0.020, 0.038)	0.532	0.705
	6-7	0.084 (0.047, 0.122)	<0.001	<0.001	0.083 (0.045, 0.120)	<0.001	<0.001	0.047 (0.013, 0.081)	0.007	0.05
	8-9	0.063 (0.007, 0.118)	0.027	0.06	0.065 (0.009, 0.121)	0.022	0.056	0.020 (-0.030, 0.070)	0.436	0.615
	≥10	0.032 (-0.031, 0.095)	0.323	0.446	0.041 (-0.023, 0.104)	0.208	0.32	-0.015 (-0.073, 0.042)	0.6	0.753
	superior frontal gyrus (r)
	0	Reference			Reference			Reference
	0.5-1	0.067 (0.029, 0.104)	0.001	0.002	0.057 (0.020, 0.095)	0.003	0.012	0.038 (0.004, 0.072)	0.031	0.119
	2-3	0.070 (0.039, 0.101)	<0.001	<0.001	0.065 (0.034, 0.097)	<0.001	<0.001	0.039 (0.011, 0.068)	0.007	0.05
	4-5	0.069 (0.037, 0.101)	<0.001	<0.001	0.067 (0.035, 0.099)	<0.001	<0.001	0.034 (0.005, 0.063)	0.023	0.099
	6-7	0.107 (0.069, 0.144)	<0.001	<0.001	0.107 (0.069, 0.145)	<0.001	<0.001	0.074 (0.040, 0.108)	<0.001	0.002
	8-9	0.093 (0.038, 0.149)	0.001	0.004	0.098 (0.042, 0.153)	0.001	0.003	0.059 (0.008, 0.110)	0.022	0.099
	≥10	0.060 (-0.004, 0.123)	0.065	0.123	0.071 (0.008, 0.135)	0.028	0.067	0.020 (-0.038, 0.078)	0.5	0.682
	frontal orbital cortex (l)
	0	Reference			Reference			Reference
	0.5-1	0.049 (0.014, 0.084)	0.006	0.016	0.034 (-0.001, 0.069)	0.057	0.118	0.008 (-0.022, 0.038)	0.608	0.753
	2-3	0.059 (0.030, 0.087)	<0.001	<0.001	0.048 (0.019, 0.077)	0.001	0.005	0.016 (-0.009, 0.041)	0.202	0.403
	4-5	0.072 (0.042, 0.101)	<0.001	<0.001	0.064 (0.035, 0.094)	<0.001	<0.001	0.023 (-0.002, 0.049)	0.074	0.205
	6-7	0.055 (0.021, 0.090)	0.002	0.006	0.052 (0.017, 0.087)	0.004	0.013	0.011 (-0.019, 0.041)	0.474	0.65
	8-9	0.034 (-0.017, 0.085)	0.19	0.292	0.038 (-0.014, 0.089)	0.15	0.255	-0.008 (-0.053, 0.036)	0.713	0.807
	≥10	0.013 (-0.045, 0.071)	0.662	0.756	0.025 (-0.033, 0.084)	0.396	0.535	-0.033 (-0.084, 0.017)	0.196	0.4
	frontal orbital cortex (r)
	0				Reference			Reference
	0.5-1	0.032 (-0.003, 0.068)	0.075	0.141	0.017 (-0.018, 0.052)	0.348	0.491	-0.006 (-0.037, 0.025)	0.698	0.803
	2-3	0.048 (0.019, 0.077)	0.001	0.005	0.038 (0.009, 0.067)	0.011	0.032	0.010 (-0.016, 0.036)	0.454	0.636
	4-5	0.050 (0.020, 0.080)	0.001	0.004	0.043 (0.013, 0.072)	0.005	0.017	0.005 (-0.021, 0.031)	0.709	0.807
	6-7	0.042 (0.007, 0.076)	0.02	0.046	0.039 (0.003, 0.074)	0.032	0.075	0.003 (-0.029, 0.034)	0.871	0.904
	8-9	0.011 (-0.041, 0.062)	0.691	0.772	0.014 (-0.038, 0.065)	0.609	0.689	-0.028 (-0.074, 0.018)	0.236	0.429
	≥10	0.018 (-0.041, 0.077)	0.557	0.656	0.029 (-0.030, 0.088)	0.331	0.476	-0.023 (-0.075, 0.029)	0.39	0.567
	frontal medial cortex (l)
	0	Reference			Reference			Reference
	0.5-1	0.060 (0.022, 0.098)	0.002	0.006	0.048 (0.0110, 0.086)	0.012	0.034	0.036 (-0.001, 0.072)	0.055	0.17
	2-3	0.055 (0.024, 0.086)	0.001	0.002	0.045 (0.014, 0.076)	0.005	0.016	0.028 (-0.002, 0.058)	0.067	0.191
	4-5	0.062 (0.031, 0.094)	<0.001	0.001	0.054 (0.0230, 0.086)	0.001	0.004	0.031 (0.000, 0.062)	0.048	0.16
	6-7	0.072 (0.035, 0.109)	<0.001	0.001	0.069 (0.031, 0.106)	<0.001	0.002	0.048 (0.011, 0.084)	0.01	0.069
	8-9	0.063 (0.008, 0.118)	0.026	0.057	0.065 (0.009, 0.120)	0.022	0.056	0.024 (-0.029, 0.078)	0.373	0.551
	≥10	-0.023 (-0.086, 0.040)	0.478	0.587	-0.014 (-0.077, 0.049)	0.669	0.737	-0.051 (-0.112, 0.010)	0.104	0.245
	frontal medial cortex (r)
	0	Reference			Reference			Reference
	0.5-1	0.062 (0.024, 0.100)	0.001	0.005	0.048 (0.010, 0.086)	0.014	0.038	0.034 (-0.003, 0.071)	0.072	0.204
	2-3	0.051 (0.019, 0.082)	0.001	0.005	0.038 (0.007, 0.070)	0.017	0.043	0.021 (-0.010, 0.051)	0.178	0.376
	4-5	0.062 (0.030, 0.094)	<0.001	0.001	0.052 (0.020, 0.084)	0.002	0.007	0.026 (-0.005, 0.057)	0.104	0.245
	6-7	0.070 (0.033, 0.108)	<0.001	0.001	0.066 (0.028, 0.104)	0.001	0.004	0.045 (0.008, 0.082)	0.016	0.086
	8-9	0.102 (0.046, 0.158)	<0.001	0.001	0.102 (0.046, 0.158)	<0.001	0.002	0.071 (0.017, 0.125)	0.011	0.069
	≥10	-0.007 (-0.071, 0.056)	0.822	0.865	0.002 (-0.062, 0.065)	0.954	0.962	-0.030 (-0.092, 0.032)	0.338	0.532
	frontal operculum cortex (l)
	0	Reference			Reference			Reference
	0.5-1	0.037 (-0.001, 0.074)	0.055	0.106	0.024 (-0.014, 0.061)	0.212	0.323	0.007 (-0.029, 0.042)	0.718	0.807
	2-3	0.044 (0.013, 0.074)	0.005	0.015	0.034 (0.003, 0.065)	0.031	0.073	0.013 (-0.016, 0.043)	0.372	0.551
	4-5	0.046 (0.015, 0.078)	0.004	0.011	0.039 (0.007, 0.071)	0.015	0.041	0.014 (-0.016, 0.045)	0.348	0.535
	6-7	0.038 (0.001, 0.075)	0.044	0.088	0.033 (-0.004, 0.071)	0.08	0.155	0.010 (-0.025, 0.046)	0.577	0.738
	8-9	-0.016 (-0.070, 0.039)	0.578	0.673	-0.015 (-0.070, 0.04)	0.596	0.682	-0.045 (-0.097, 0.008)	0.096	0.234
	≥10	0.002 (-0.060, 0.065)	0.937	0.949	0.010(-0.053, 0.072)	0.76	0.793	-0.027 (-0.087, 0.033)	0.371	0.551
	frontal operculum cortex (r)
	0	Reference			Reference			Reference
	0.5-1	0.064 (0.026, 0.101)	0.001	0.003	0.055 (0.017, 0.092)	0.005	0.016	0.042 (0.005, 0.078)	0.024	0.102
	2-3	0.043 (0.012, 0.074)	0.006	0.017	0.036 (0.004, 0.067)	0.025	0.063	0.016 (-0.014, 0.046)	0.287	0.475
	4-5	0.070 (0.038, 0.101)	<0.001	<0.001	0.062 (0.030, 0.094)	<0.001	0.001	0.039 (0.008, 0.070)	0.012	0.072
	6-7	0.026 (-0.011, 0.063)	0.173	0.269	0.018 (-0.020, 0.056)	0.347	0.491	-0.002 (-0.038, 0.035)	0.932	0.952
	8-9	0.046 (-0.010, 0.101)	0.105	0.183	0.043 (-0.013, 0.098)	0.13	0.231	0.012 (-0.041, 0.066)	0.648	0.768
	≥10	-0.014 (-0.077, 0.049)	0.654	0.752	-0.012 (-0.075, 0.051)	0.705	0.758	-0.048 (-0.108, 0.013)	0.126	0.282
	hippocampus (l)
	0	Reference			Reference			Reference
	0.5-1	0.024 (-0.013, 0.062)	0.199	0.305	0.009 (-0.029, 0.046)	0.643	0.715	-0.003 (-0.040, 0.033)	0.852	0.89
	2-3	0.043 (0.012, 0.074)	0.006	0.016	0.031 (0.000,0.062)	0.051	0.108	0.015 (-0.015, 0.045)	0.316	0.502
	4-5	0.033 (0.001, 0.064)	0.043	0.087	0.024 (-0.008, 0.055)	0.144	0.247	0.004 (-0.027, 0.035)	0.785	0.852
	6-7	0.036 (-0.001, 0.074)	0.054	0.106	0.032 (-0.005, 0.070)	0.09	0.171	0.013 (-0.023, 0.050)	0.47	0.649
	8-9	0.023 (-0.032, 0.077)	0.421	0.542	0.024 (-0.031, 0.079)	0.398	0.535	0.003 (-0.050, 0.057)	0.9	0.924
	≥10	-0.018 (-0.080, 0.045)	0.578	0.673	-0.010 (-0.073, 0.053)	0.755	0.792	-0.042 (-0.103, 0.019)	0.178	0.376
	hippocampus (r)
	0	Reference			Reference			Reference
	0.5-1	0.031 (-0.006, 0.069)	0.1	0.178	0.016 (-0.022, 0.053)	0.41	0.543	0.004 (-0.032, 0.039)	0.846	0.888
	2-3	0.064 (0.033, 0.095)	<0.001	<0.001	0.052 (0.021, 0.083)	0.001	0.005	0.035 (0.006, 0.065)	0.02	0.097
	4-5	0.055 (0.024, 0.087)	0.001	0.002	0.047 (0.015, 0.078)	0.004	0.014	0.026 (-0.004, 0.057)	0.089	0.224
	6-7	0.059 (0.022, 0.096)	0.002	0.006	0.055 (0.018, 0.092)	0.004	0.014	0.037 (0.001, 0.072)	0.045	0.154
	8-9	0.047 (-0.008, 0.101)	0.096	0.172	0.048 (-0.007, 0.103)	0.087	0.167	0.020 (-0.033, 0.073)	0.458	0.638
	≥10	0.036 (-0.027, 0.098)	0.263	0.378	0.045 (-0.018, 0.107)	0.16	0.266	0.014 (-0.046, 0.074)	0.642	0.766
	total hippocampus
	0	Reference			Reference			Reference
	0.5-1	0.031 (-0.006, 0.068)	0.101	0.178	0.014 (-0.023, 0.050)	0.469	0.588	0.000 (-0.035, 0.035)	0.993	0.993
	2-3	0.059 (0.029, 0.090)	<0.001	0.001	0.046 (0.015, 0.076)	0.003	0.013	0.028 (-0.001, 0.057)	0.059	0.179
	4-5	0.048 (0.017, 0.080)	0.002	0.007	0.039 (0.008, 0.070)	0.014	0.039	0.017 (-0.013, 0.047)	0.264	0.456
	6-7	0.053 (0.016, 0.089)	0.005	0.013	0.048 (0.011, 0.085)	0.01	0.029	0.028 (-0.007, 0.063)	0.123	0.278
	8-9	0.038 (-0.016, 0.092)	0.167	0.262	0.040 (-0.015, 0.094)	0.152	0.255	0.013 (-0.039, 0.065)	0.625	0.755
	≥10	0.010 (-0.051, 0.072)	0.748	0.805	0.019 (-0.042, 0.081)	0.536	0.637	-0.015 (-0.074, 0.044)	0.619	0.753
	temporal pole (l)
	0	Reference			Reference			Reference
	0.5-1	0.061 (0.026, 0.096)	0.001	0.003	0.049 (0.013, 0.084)	0.007	0.021	0.029 (-0.004, 0.061)	0.082	0.217
	2-3	0.068 (0.039, 0.097)	<0.001	<0.001	0.060 (0.031, 0.089)	<0.001	<0.001	0.040 (0.013, 0.067)	0.004	0.034
	4-5	0.072 (0.042, 0.102)	<0.001	<0.001	0.066 (0.036, 0.096)	<0.001	<0.001	0.036 (0.008, 0.063)	0.011	0.069
	6-7	0.069 (0.034, 0.104)	<0.001	0.001	0.065 (0.030, 0.100)	<0.001	0.002	0.039 (0.007, 0.072)	0.017	0.086
	8-9	0.041 (-0.011, 0.093)	0.118	0.202	0.039 (-0.012, 0.091)	0.137	0.238	0.006 (-0.042, 0.054)	0.799	0.857
	≥10	0.013 (-0.046, 0.072)	0.665	0.756	0.020 (-0.039, 0.078)	0.516	0.616	-0.024 (-0.078, 0.031)	0.393	0.567
	temporal pole (r)
	0	Reference			Reference			Reference
	0.5-1	0.066 (0.030, 0.101)	<0.001	0.002	0.050 (0.014, 0.086)	0.007	0.021	0.028 (-0.005, 0.061)	0.091	0.224
	2-3	0.074 (0.044, 0.104)	<0.001	<0.001	0.063 (0.033, 0.092)	<0.001	<0.001	0.039 (0.011, 0.066)	0.005	0.045
	4-5	0.071 (0.041, 0.101)	<0.001	<0.001	0.062 (0.032, 0.092)	<0.001	0.001	0.028 (0.000, 0.056)	0.049	0.164
	6-7	0.065 (0.030, 0.101)	<0.001	0.001	0.061 (0.025, 0.097)	0.001	0.004	0.032 (-0.001, 0.065)	0.06	0.179
	8-9	0.056 (0.0030, 0.109)	0.037	0.079	0.056 (0.003, 0.108)	0.038	0.085	0.020 (-0.028, 0.069)	0.409	0.581
	≥10	0.016 (-0.044, 0.076)	0.606	0.699	0.025 (-0.035, 0.085)	0.418	0.551	-0.017 (-0.072, 0.038)	0.549	0.712
	anterior middle temporal gyrus (l)
	0	Reference			Reference			Reference
	0.5-1	0.049 (0.012, 0.086)	0.01	0.025	0.033 (-0.004, 0.070)	0.078	0.151	0.019 (-0.016, 0.054)	0.294	0.479
	2-3	0.060 (0.029, 0.090)	<0.001	0.001	0.050 (0.019, 0.081)	0.001	0.006	0.031 (0.002, 0.060)	0.037	0.141
	4-5	0.058 (0.027, 0.089)	<0.001	0.001	0.052 (0.021, 0.084)	0.001	0.005	0.026 (-0.003, 0.056)	0.082	0.217
	6-7	0.043 (0.006, 0.080)	0.023	0.052	0.044 (0.007, 0.081)	0.02	0.052	0.021 (-0.014, 0.056)	0.237	0.429
	8-9	0.047 (-0.007, 0.101)	0.089	0.163	0.053 (-0.001, 0.107)	0.056	0.118	0.025 (-0.027, 0.076)	0.347	0.535
	≥10	-0.004 (-0.065, 0.058)	0.908	0.923	0.008 (-0.054, 0.070)	0.806	0.837	-0.029 (-0.087, 0.030)	0.341	0.532
	anterior middle temporal gyrus (r)
	0	Reference			Reference			Reference
	0.5-1	0.088 (0.051, 0.126)	<0.001	<0.001	0.073 (0.035, 0.111)	<0.001	0.001	0.053 (0.017, 0.089)	0.004	0.034
	2-3	0.076 (0.045, 0.107)	<0.001	<0.001	0.065 (0.033, 0.096)	<0.001	<0.001	0.043 (0.014, 0.073)	0.004	0.037
	4-5	0.072 (0.040, 0.103)	<0.001	<0.001	0.064 (0.032, 0.096)	<0.001	0.001	0.035 (0.005, 0.066)	0.023	0.099
	6-7	0.061 (0.024, 0.099)	0.001	0.005	0.060 (0.022, 0.098)	0.002	0.008	0.033 (-0.003, 0.068)	0.076	0.205
	8-9	0.058 (0.003, 0.114)	0.039	0.082	0.062 (0.006, 0.118)	0.029	0.07	0.032 (-0.020, 0.085)	0.229	0.429
	≥10	0.002 (-0.061, 0.065)	0.959	0.963	0.012 (-0.052, 0.075)	0.718	0.766	-0.019 (-0.080, 0.041)	0.527	0.703
	posterior middle temporal gyrus (l)
	0	Reference			Reference			Reference
	0.5-1	0.077 (0.039, 0.114)	<0.001	<0.001	0.065 (0.027, 0.102)	0.001	0.004	0.043 (0.009, 0.077)	0.012	0.072
	2-3	0.065 (0.034, 0.096)	<0.001	<0.001	0.057 (0.026, 0.088)	<0.001	0.002	0.029 (0.001, 0.056)	0.044	0.154
	4-5	0.061 (0.030, 0.093)	<0.001	0.001	0.055 (0.023, 0.087)	0.001	0.004	0.018 (-0.010, 0.047)	0.207	0.403
	6-7	0.045 (0.007, 0.082)	0.019	0.044	0.040 (0.003, 0.078)	0.034	0.079	0.006 (-0.028, 0.040)	0.728	0.808
	8-9	0.078 (0.023, 0.133)	0.005	0.015	0.076 (0.021, 0.131)	0.007	0.021	0.031 (-0.019, 0.080)	0.222	0.421
	≥10	0.048 (-0.014, 0.111)	0.129	0.216	0.053 (-0.010, 0.116)	0.098	0.18	0.007 (-0.050, 0.063)	0.819	0.869
	posterior middle temporal gyrus (r)
	0	Reference			Reference			Reference
	0.5-1	0.027 (-0.010, 0.065)	0.157	0.253	0.018 (-0.020, 0.055)	0.364	0.508	-0.008 (-0.042, 0.026)	0.641	0.766
	2-3	0.036 (0.004, 0.067)	0.025	0.056	0.029 (-0.002, 0.060)	0.068	0.135	-0.001 (-0.029, 0.027)	0.944	0.954
	4-5	0.037 (0.005, 0.069)	0.024	0.054	0.031 (-0.001, 0.063)	0.061	0.124	-0.008 (-0.037, 0.021)	0.585	0.739
	6-7	0.033 (-0.004, 0.071)	0.083	0.153	0.028 (-0.010, 0.065)	0.151	0.255	-0.011 (-0.045, 0.024)	0.545	0.712
	8-9	-0.011 (-0.067, 0.044)	0.69	0.772	-0.017 (-0.072, 0.039)	0.561	0.659	-0.061 (-0.111, -0.011)	0.017	0.086
	≥10	-0.002 (-0.065, 0.061)	0.952	0.96	-0.003 (-0.066, 0.060)	0.93	0.945	-0.059 (-0.116, -0.002)	0.042	0.153
	cuneal cortex (l)
	0	Reference			Reference			Reference
	0.5-1	0.012 (-0.026, 0.050)	0.535	0.635	0.010 (-0.028, 0.048)	0.592	0.68	-0.005 (-0.041, 0.030)	0.767	0.84
	2-3	0.043 (0.012, 0.074)	0.007	0.018	0.047 (0.015, 0.078)	0.004	0.014	0.024 (-0.005, 0.054)	0.105	0.245
	4-5	0.054 (0.022, 0.087)	0.001	0.003	0.058 (0.026, 0.091)	<0.001	0.002	0.030 (0.000, 0.060)	0.052	0.166
	6-7	0.073 (0.035, 0.111)	<0.001	0.001	0.076 (0.038, 0.114)	<0.001	0.001	0.048 (0.012, 0.084)	0.008	0.06
	8-9	0.042 (-0.014, 0.097)	0.142	0.232	0.046 (-0.010, 0.102)	0.104	0.191	0.011 (-0.042, 0.063)	0.685	0.797
	≥10	0.007 (-0.057, 0.070)	0.839	0.879	0.016 (-0.048, 0.080)	0.622	0.7	-0.025 (-0.085, 0.035)	0.408	0.581
	cuneal cortex (r)
	0	Reference			Reference			Reference
	0.5-1	0.016 (-0.021, 0.053)	0.401	0.52	0.013 (-0.025, 0.050)	0.5	0.603	-0.010 (-0.044, 0.025)	0.573	0.738
	2-3	0.050 (0.019, 0.081)	0.002	0.005	0.053 (0.022, 0.084)	0.001	0.004	0.027 (-0.001, 0.056)	0.062	0.179
	4-5	0.064 (0.032, 0.095)	<0.001	<0.001	0.068 (0.036, 0.100)	<0.001	<0.001	0.034 (0.005, 0.063)	0.023	0.099
	6-7	0.086 (0.048, 0.123)	<0.001	<0.001	0.090 (0.052, 0.127)	<0.001	<0.001	0.056 (0.021, 0.090)	0.002	0.021
	8-9	0.079 (0.025, 0.134)	0.005	0.013	0.086 (0.031, 0.141)	0.002	0.009	0.044 (-0.007, 0.094)	0.089	0.224
	≥10	0.010 (-0.052, 0.073)	0.747	0.805	0.023 (-0.040, 0.085)	0.476	0.588	-0.025 (-0.083, 0.032)	0.389	0.567
	FA in tract cingulate gyrus part of cingulum (l)
	0	Reference			Reference
	0.5-1	-0.031 (-0.070, 0.007)	0.111	0.19	-0.030 (-0.069, 0.009)	0.132	0.233
	2-3	-0.019 (-0.051, 0.013)	0.247	0.36	-0.019 (-0.051, 0.013)	0.243	0.358
	4-5	-0.024 (-0.057, 0.008)	0.144	0.233	-0.027 (-0.060, 0.006)	0.107	0.195
	6-7	0.004 (-0.035, 0.042)	0.849	0.884	0.000 (-0.038, 0.039)	0.982	0.986
	8-9	0.025 (-0.032, 0.081)	0.397	0.517	0.026 (-0.031, 0.083)	0.378	0.522
	≥10	-0.026 (-0.091, 0.038)	0.423	0.542	-0.022 (-0.087, 0.043)	0.51	0.612
	FA in tract cingulate gyrus part of cingulum (r)
	0	Reference			Reference
	0.5-1	-0.038 (-0.077, 0.001)	0.053	0.105	-0.037 (-0.077, 0.002)	0.061	0.124
	2-3	-0.019 (-0.051, 0.014)	0.259	0.374	-0.021 (-0.053, 0.012)	0.214	0.323
	4-5	-0.016 (-0.049, 0.017)	0.352	0.475	-0.021 (-0.054, 0.012)	0.209	0.32
	6-7	0.020 (-0.018, 0.059)	0.302	0.419	0.014 (-0.025, 0.053)	0.488	0.592
	8-9	-0.005 (-0.062, 0.053)	0.872	0.902	-0.010 (-0.067, 0.048)	0.739	0.781
	≥10	-0.025 (-0.090, 0.040)	0.453	0.569	-0.025 (-0.091, 0.040)	0.45	0.571
	MD in tract cingulate gyrus part of cingulum (l)
	0	Reference			Reference
	0.5-1	0.007 (-0.032, 0.046)	0.74	0.804	0.010 (-0.029, 0.049)	0.624	0.7
	2-3	-0.012 (-0.044, 0.020)	0.468	0.579	-0.007 (-0.040, 0.025)	0.653	0.722
	4-5	0.019 (-0.014, 0.052)	0.268	0.38	0.023 (-0.010, 0.056)	0.171	0.283
	6-7	0.015 (-0.024, 0.054)	0.457	0.571	0.015 (-0.024, 0.054)	0.448	0.571
	8-9	0.004 (-0.054, 0.061)	0.9	0.923	0.000 (-0.057, 0.058)	0.99	0.99
	≥10	0.050 (-0.015, 0.115)	0.132	0.219	0.044 (-0.022, 0.109)	0.191	0.298
	MD in tract cingulate gyrus part of cingulum (r)
	0	Reference			Reference
	0.5-1	-0.018 (-0.057, 0.021)	0.356	0.476	-0.014 (-0.053, 0.025)	0.474	0.588
	2-3	-0.018 (-0.050, 0.014)	0.266	0.38	-0.013 (-0.046, 0.019)	0.423	0.553
	4-5	0.011 (-0.022, 0.044)	0.526	0.631	0.016 (-0.017, 0.049)	0.347	0.491
	6-7	0.007 (-0.032, 0.046)	0.725	0.796	0.008 (-0.031, 0.047)	0.695	0.755
	8-9	0.000 (-0.057, 0.058)	0.991	0.991	-0.003 (-0.060, 0.055)	0.922	0.942
	≥10	0.031 (-0.035, 0.096)	0.357	0.476	0.025 (-0.041, 0.090)	0.463	0.585
	FA in tract parahippocampal part of cingulum (l)
	0	Reference			Reference
	0.5-1	0.019 (-0.020, 0.058)	0.346	0.47	0.017 (-0.022, 0.056)	0.399	0.535
	2-3	0.012 (-0.020, 0.044)	0.461	0.573	0.010 (-0.023, 0.042)	0.563	0.659
	4-5	-0.018 (-0.051, 0.015)	0.278	0.393	-0.022 (-0.056, 0.011)	0.186	0.294
	6-7	0.021 (-0.017, 0.060)	0.281	0.394	0.017 (-0.022, 0.057)	0.385	0.529
	8-9	-0.009 (-0.066, 0.049)	0.77	0.821	-0.012 (-0.069, 0.046)	0.689	0.752
	≥10	-0.021 (-0.086, 0.044)	0.528	0.631	-0.023 (-0.089, 0.042)	0.486	0.592
	FA in tract parahippocampal part of cingulum (r)
	0	Reference			Reference
	0.5-1	-0.006 (-0.045, 0.033)	0.761	0.815	-0.007 (-0.046 ,0.032)	0.717	0.766
	2-3	-0.007 (-0.039, 0.025)	0.675	0.764	-0.005 (-0.038 ,0.027)	0.747	0.787
	4-5	-0.036 (-0.068, -0.003)	0.034	0.073	-0.034 (-0.067 ,-0.001)	0.043	0.092
	6-7	-0.027 (-0.066, 0.011)	0.165	0.26	-0.026 (-0.065 ,0.013)	0.189	0.297
	8-9	-0.023 (-0.080, 0.034)	0.427	0.545	-0.023 (-0.081 ,0.034)	0.424	0.553
	≥10	-0.041 (-0.105, 0.024)	0.221	0.331	-0.045 (-0.110, 0.021)	0.18	0.289
	MD in tract parahippocampal part of cingulum (l)
	0	Reference			Reference
	0.5-1	-0.004 (-0.042, 0.035)	0.851	0.884	-0.012 (-0.051, 0.027)	0.543	0.642
	2-3	-0.002 (-0.034, 0.030)	0.908	0.923	-0.007 (-0.039, 0.025)	0.688	0.752
	4-5	0.020 (-0.012, 0.053)	0.224	0.332	0.021 (-0.012, 0.054)	0.209	0.32
	6-7	-0.024 (-0.062, 0.014)	0.219	0.331	-0.018 (-0.056, 0.021)	0.369	0.512
	8-9	0.010 (-0.047, 0.067)	0.728	0.796	0.014 (-0.043, 0.071)	0.627	0.7
	≥10	0.021 (-0.044, 0.086)	0.524	0.631	0.024 (-0.041, 0.088)	0.478	0.588
	MD in tract parahippocampal part of cingulum (r)
	0	Reference			Reference
	0.5-1	0.005 (-0.033, 0.044)	0.785	0.83	-0.005 (-0.043, 0.034)	0.815	0.841
	2-3	0.006 (-0.025, 0.038)	0.7	0.777	-0.003 (-0.035, 0.029)	0.871	0.894
	4-5	0.027 (-0.006, 0.059)	0.107	0.184	0.023 (-0.010, 0.055)	0.173	0.283
	6-7	0.012 (-0.026, 0.050)	0.527	0.631	0.014 (-0.025, 0.052)	0.484	0.592
	8-9	0.023 (-0.034, 0.079)	0.431	0.546	0.022 (-0.034, 0.079)	0.443	0.568
	≥10	0.056 (-0.009, 0.120)	0.09	0.163	0.056 (-0.008, 0.121)	0.087	0.167
	Model 1: Adjusted for age, sex, and ethnicity.
	Model 2: Adjusted for age, sex, ethnicity, education, Townsend deprivation index, body mass index, income, physical activity, sleep duration, smoking status, alcohol status, fish consumption,
	vegetable consumption, fruit consumption, coffee consumption, low-density lipoprotein, depression status, hypertension, cardiovascular diseases, diabetes, and cancer.
	Model 3: Adjusted for age, sex, ethnicity, education, Townsend deprivation index, body mass index, income, physical activity, sleep duration, smoking status, alcohol status, fish consumption,
	vegetable consumption, fruit consumption, coffee consumption, low-density lipoprotein, depression status, hypertension, cardiovascular diseases, diabetes, cancer and total intracranial volume.
	White matter hyperintensities was log transformed prior to analysis. All brain imaging data were z-normalized prior to analysis.
	Bold indicates statistical significance (p-value < 0.05). FDR, false discovery rate; FA, fractional anisotropy; MD, mean diffusivity; r, right, l, left.
