# Supplementary material for: Moderate tea consumption and dementia-related neuroimaging markers
Source: Front Neurol. 2025 Nov 11;16:1634621. doi: 10.3389/fneur.2025.1634621 (PMC12644034; doi:10.3389/fneur.2025.1634621)
Supplement: Supplementary file 6 [file Table_6.xlsx]

## Sheet: Sheet1
	Supplementary Table 9. Subgroup analyses of association of tea consumption with brain imaging by sex (female) (n=18,255).
	Tea (cups/day)	Model 1			Model 2			Model 3
		β (95% CI)	pRAW	pFDR	β (95% CI)	pRAW	pFDR	β (95% CI)	pRAW	pFDR
	total brain volume
	0	Reference			Reference			Reference
	0.5-1	0.089 (0.047, 0.130)	<0.001	0.001	0.062 (0.012, 0.111)	0.015	0.136	-0.001 (-0.021, 0.020)	0.946	0.964
	2-3	0.052 (0.018, 0.085)	0.002	0.018	0.024 (-0.016, 0.064)	0.233	0.556	0.001 (-0.016, 0.017)	0.937	0.964
	4-5	0.077 (0.042, 0.111)	<0.001	<0.001	0.051 (0.010, 0.092)	0.014	0.136	0.011 (-0.006, 0.028)	0.222	0.577
	6-7	0.079 (0.039, 0.119)	<0.001	0.002	0.046 (-0.002, 0.094)	0.058	0.325	0.009 (-0.011, 0.029)	0.391	0.702
	8-9	0.043 (-0.017, 0.103)	0.157	0.334	0.017 (-0.055, 0.089)	0.639	0.857	-0.020 (-0.050, 0.010)	0.192	0.559
	≥10	0.047 (-0.025, 0.119)	0.204	0.388	0.032 (-0.056, 0.120)	0.471	0.78	-0.025 (-0.061, 0.012)	0.183	0.556
	white matter volume
	0	Reference			Reference			Reference
	0.5-1	0.071 (0.029, 0.112)	0.001	0.007	0.045 (-0.005, 0.094)	0.076	0.365	-0.011 (-0.036, 0.013)	0.363	0.69
	2-3	0.033 (0.000, 0.066)	0.052	0.154	0.014 (-0.026, 0.054)	0.495	0.78	-0.010 (-0.030, 0.009)	0.297	0.64
	4-5	0.064 (0.030, 0.098)	0.093	0.003	0.048 (0.007, 0.089)	0.02	0.164	0.007 (-0.013, 0.027)	0.477	0.769
	6-7	0.061 (0.021, 0.101)	0.117	0.019	0.038 (-0.010, 0.086)	0.125	0.412	0.001 (-0.023, 0.025)	0.934	0.964
	8-9	0.033 (-0.027, 0.093)	0.142	0.488	0.001 (-0.071, 0.073)	0.976	0.992	-0.025 (-0.061, 0.010)	0.157	0.545
	≥10	0.045 (-0.027, 0.117)	0.223	0.409	0.029 (-0.059, 0.117)	0.519	0.795	-0.022 (-0.064, 0.021)	0.32	0.647
	gray matter volume
	0	Reference			Reference			Reference
	0.5-1	0.099 (0.056, 0.142)	<0.001	<0.001	0.074 (0.023, 0.124)	0.004	0.062	0.011 (-0.014, 0.036)	0.376	0.702
	2-3	0.067 (0.032, 0.101)	<0.001	0.002	0.033 (-0.008, 0.074)	0.111	0.396	0.013 (-0.007, 0.033)	0.201	0.559
	4-5	0.082 (0.047, 0.118)	<0.001	<0.001	0.048 (0.006, 0.090)	0.024	0.18	0.013 (-0.007, 0.034)	0.204	0.56
	6-7	0.089 (0.048, 0.131)	<0.001	<0.001	0.051 (0.002, 0.100)	0.042	0.265	0.017 (-0.007, 0.041)	0.176	0.556
	8-9	0.050 (-0.011, 0.112)	0.111	0.271	0.033 (-0.040, 0.107)	0.376	0.703	-0.012 (-0.047, 0.024)	0.525	0.8
	≥10	0.044 (-0.030, 0.119)	0.246	0.435	0.033 (-0.058, 0.123)	0.479	0.78	-0.025 (-0.069, 0.018)	0.252	0.598
	peripheral cortical gray matter
	0	Reference			Reference			Reference
	0.5-1	0.095 (0.051, 0.138)	<0.001	<0.001	0.082 (0.030, 0.134)	0.002	0.044	0.014 (-0.013, 0.041)	0.318	0.647
	2-3	0.071 (0.036, 0.106)	<0.001	0.002	0.045 (0.003, 0.087)	0.035	0.24	0.026 (0.004, 0.048)	0.021	0.162
	4-5	0.089 (0.053, 0.125)	<0.001	<0.001	0.063 (0.020, 0.106)	0.004	0.062	0.027 (0.005, 0.049)	0.018	0.147
	6-7	0.105 (0.063, 0.147)	<0.001	<0.001	0.070 (0.020, 0.120)	0.006	0.082	0.035 (0.009, 0.062)	0.008	0.147
	8-9	0.063 (0.000, 0.126)	0.111	0.271	0.048 (-0.028, 0.123)	0.215	0.537	0.000 (-0.039, 0.039)	0.985	0.985
	≥10	0.042 (-0.034, 0.118)	0.246	0.435	0.036 (-0.057, 0.128)	0.451	0.773	-0.027 (-0.074, 0.020)	0.266	0.605
	white matter hyperintensities
	0	Reference			Reference			Reference
	0.5-1	0.010 (-0.038, 0.058)	0.68	0.824	-0.002 (-0.059, 0.055)	0.952	0.991	-0.003 (-0.050, 0.044)	0.903	0.964
	2-3	-0.017 (-0.056, 0.021)	0.381	0.589	-0.011 (-0.057, 0.035)	0.638	0.857	-0.016 (-0.054, 0.022)	0.418	0.731
	4-5	-0.044 (-0.083, -0.005)	0.029	0.098	-0.028 (-0.075, 0.019)	0.245	0.557	-0.035 (-0.074, 0.004)	0.076	0.392
	6-7	-0.068 (-0.114, -0.022)	0.004	0.024	-0.049 (-0.105, 0.006)	0.083	0.365	-0.060 (-0.105, -0.014)	0.011	0.147
	8-9	-0.014 (-0.083, 0.055)	0.695	0.838	-0.024 (-0.106, 0.059)	0.577	0.836	-0.019 (-0.087, 0.049)	0.579	0.83
	≥10	0.042 (-0.042, 0.125)	0.325	0.529	0.013 (-0.088, 0.115)	0.799	0.935	0.024 (-0.058, 0.107)	0.561	0.816
	anterior parahippocampal gyrus (l)
	0	Reference			Reference			Reference
	0.5-1	0.066 (0.019, 0.113)	0.005	0.028	0.033 (-0.023, 0.089)	0.245	0.557	0.010 (-0.033, 0.053)	0.652	0.857
	2-3	0.042 (0.004, 0.079)	0.03	0.099	0.008 (-0.037, 0.053)	0.72	0.89	0.005 (-0.030, 0.040)	0.776	0.919
	4-5	0.069 (0.031, 0.108)	<0.001	0.003	0.032 (-0.015, 0.078)	0.179	0.488	0.028 (-0.007, 0.064)	0.121	0.469
	6-7	0.052 (0.007, 0.097)	0.024	0.087	0.033 (-0.021, 0.088)	0.227	0.551	0.012 (-0.030, 0.053)	0.585	0.832
	8-9	0.081 (0.013, 0.148)	0.019	0.076	0.061 (-0.020, 0.143)	0.138	0.435	0.049 (-0.013, 0.111)	0.122	0.469
	≥10	0.051 (-0.031, 0.132)	0.221	0.408	0.035 (-0.065, 0.134)	0.495	0.78	0.010 (-0.065, 0.086)	0.788	0.922
	anterior parahippocampal gyrus (r)
	0	Reference			Reference			Reference
	0.5-1	0.057 (0.011, 0.104)	0.005	0.028	0.011 (-0.045, 0.068)	0.69	0.881	-0.002 (-0.045, 0.041)	0.93	0.964
	2-3	0.070 (0.032, 0.108)	0.03	0.099	0.042 (-0.003, 0.088)	0.068	0.354	0.034 (0.000, 0.069)	0.053	0.307
	4-5	0.076 (0.037, 0.114)	<0.001	0.003	0.040 (-0.007, 0.086)	0.094	0.375	0.038 (0.002, 0.073)	0.039	0.238
	6-7	0.066 (0.021, 0.112)	0.024	0.087	0.041 (-0.013, 0.096)	0.138	0.435	0.032 (-0.010, 0.074)	0.137	0.506
	8-9	0.096 (0.029, 0.163)	0.019	0.076	0.095 (0.014, 0.177)	0.022	0.169	0.064 (0.001, 0.126)	0.045	0.269
	≥10	0.097 (0.015, 0.178)	0.221	0.408	0.080 (-0.020, 0.180)	0.119	0.398	0.063 (-0.012, 0.138)	0.101	0.444
	posterior parahippocampal gyrus (l)
	0	Reference			Reference			Reference
	0.5-1	-0.001 (-0.051, 0.049)	0.976	0.98	0.015 (-0.046, 0.076)	0.632	0.857	-0.033 (-0.081, 0.016)	0.185	0.556
	2-3	0.010 (-0.031, 0.050)	0.642	0.799	0.035 (-0.014, 0.084)	0.162	0.475	-0.006 (-0.046, 0.033)	0.75	0.912
	4-5	0.004 (-0.038, 0.045)	0.858	0.948	0.015 (-0.036, 0.065)	0.569	0.836	-0.018 (-0.058, 0.023)	0.391	0.702
	6-7	-0.002 (-0.050, 0.047)	0.938	0.97	0.011 (-0.048, 0.071)	0.708	0.883	-0.027 (-0.074, 0.020)	0.268	0.605
	8-9	-0.005 (-0.078, 0.067)	0.889	0.949	0.040 (-0.049, 0.128)	0.378	0.703	-0.027 (-0.097, 0.043)	0.447	0.753
	≥10	-0.007 (-0.094, 0.081)	0.884	0.949	0.024 (-0.085, 0.133)	0.667	0.867	-0.033 (-0.118, 0.051)	0.442	0.753
	posterior parahippocampal gyrus (r)
	0	Reference			Reference			Reference
	0.5-1	0.017 (-0.033, 0.068)	0.976	0.98	0.006 (-0.055, 0.068)	0.846	0.948	-0.018 (-0.066, 0.031)	0.48	0.769
	2-3	0.040 (-0.001, 0.081)	0.642	0.799	0.044 (-0.006, 0.093)	0.085	0.365	0.024 (-0.015, 0.064)	0.232	0.588
	4-5	0.046 (0.004, 0.087)	0.858	0.948	0.037 (-0.014, 0.088)	0.156	0.463	0.025 (-0.015, 0.066)	0.221	0.577
	6-7	0.040 (-0.009, 0.089)	0.938	0.97	0.053 (-0.007, 0.113)	0.083	0.365	0.015 (-0.033, 0.062)	0.539	0.802
	8-9	0.031 (-0.042, 0.104)	0.889	0.949	0.092 (0.002, 0.181)	0.044	0.272	0.004 (-0.066, 0.075)	0.904	0.964
	≥10	0.024 (-0.065, 0.113)	0.884	0.949	0.022 (-0.088, 0.132)	0.694	0.881	-0.004 (-0.089, 0.081)	0.928	0.964
	anterior cingulate gyrus (l)
	0	Reference			Reference			Reference
	0.5-1	0.044 (-0.004, 0.092)	0.069	0.196	0.029 (-0.028, 0.087)	0.317	0.655	-0.009 (-0.053, 0.034)	0.673	0.874
	2-3	-0.014 (-0.052, 0.025)	0.481	0.669	0.000 (-0.047, 0.046)	0.983	0.992	-0.043 (-0.078, -0.007)	0.018	0.147
	4-5	-0.007 (-0.046, 0.032)	0.729	0.862	-0.005 (-0.052, 0.043)	0.842	0.948	-0.044 (-0.080, -0.007)	0.018	0.147
	6-7	-0.011 (-0.057, 0.035)	0.642	0.799	-0.028 (-0.084, 0.028)	0.322	0.655	-0.049 (-0.092, -0.007)	0.023	0.169
	8-9	-0.037 (-0.106, 0.032)	0.289	0.492	-0.067 (-0.150, 0.016)	0.114	0.396	-0.078 (-0.141, -0.014)	0.016	0.147
	≥10	-0.037 (-0.121, 0.046)	0.381	0.589	-0.071 (-0.173, 0.031)	0.175	0.487	-0.085 (-0.161, -0.008)	0.031	0.205
	anterior cingulate gyrus (r)
	0	Reference			Reference			Reference
	0.5-1	0.055 (0.007, 0.102)	0.023	0.087	0.036 (-0.021, 0.092)	0.215	0.537	0.002 (-0.042, 0.045)	0.94	0.964
	2-3	-0.013 (-0.051, 0.025)	0.512	0.702	-0.029 (-0.074, 0.017)	0.221	0.546	-0.045 (-0.080, -0.010)	0.012	0.147
	4-5	-0.017 (-0.056, 0.022)	0.396	0.601	-0.022 (-0.069, 0.024)	0.351	0.679	-0.057 (-0.093, -0.021)	0.002	0.112
	6-7	-0.006(-0.052, 0.039)	0.782	0.89	-0.032 (-0.087, 0.023)	0.254	0.557	-0.047 (-0.089, -0.005)	0.03	0.205
	8-9	-0.033(-0.101, 0.035)	0.337	0.538	-0.071 (-0.153, 0.011)	0.088	0.365	-0.077 (-0.140, -0.015)	0.015	0.147
	≥10	-0.050 (-0.133, 0.032)	0.233	0.42	-0.071 (-0.172, 0.029)	0.164	0.475	-0.099 (-0.175, -0.024)	0.01	0.147
	posterior cingulate gyrus (l)
	0	Reference			Reference			Reference
	0.5-1	0.089 (0.044, 0.133)	<0.001	0.002	0.066 (0.012, 0.120)	0.016	0.142	0.024 (-0.013, 0.061)	0.209	0.565
	2-3	0.023 (-0.013, 0.059)	0.208	0.393	-0.009 (-0.053, 0.034)	0.679	0.876	-0.014 (-0.044, 0.015)	0.341	0.669
	4-5	0.032 (-0.005, 0.069)	0.091	0.243	0.000 (-0.045, 0.044)	0.992	0.996	-0.014 (-0.045, 0.016)	0.358	0.688
	6-7	0.046 (0.003, 0.090)	0.036	0.113	0.014 (-0.039, 0.066)	0.606	0.841	0.002 (-0.033, 0.038)	0.896	0.964
	8-9	0.017 (-0.047, 0.082)	0.597	0.787	-0.009 (-0.087, 0.069)	0.812	0.944	-0.017 (-0.070, 0.037)	0.537	0.802
	≥10	0.033 (-0.045, 0.111)	0.41	0.611	-0.003 (-0.099, 0.093)	0.951	0.991	-0.009 (-0.074, 0.055)	0.781	0.919
	posterior cingulate gyrus (r)
	0	Reference			Reference			Reference
	0.5-1	0.089 (0.044, 0.134)	<0.001	0.002	0.067 (0.013, 0.122)	0.015	0.136	0.019 (-0.018, 0.056)	0.309	0.644
	2-3	0.019 (-0.017, 0.055)	0.308	0.509	-0.012 (-0.056, 0.032)	0.596	0.841	-0.020 (-0.050, 0.009)	0.181	0.556
	4-5	0.029 (-0.008, 0.066)	0.126	0.3	-0.004 (-0.049, 0.041)	0.867	0.954	-0.018 (-0.049, 0.012)	0.239	0.588
	6-7	0.021 (-0.023, 0.064)	0.355	0.564	-0.016 (-0.068, 0.037)	0.564	0.836	-0.026 (-0.062, 0.010)	0.159	0.545
	8-9	0.026 (-0.039, 0.092)	0.427	0.621	-0.007 (-0.085, 0.072)	0.866	0.954	-0.010 (-0.063, 0.044)	0.719	0.907
	≥10	0.053 (-0.026, 0.132)	0.189	0.366	-0.003 (-0.100, 0.093)	0.949	0.991	0.011 (-0.054, 0.075)	0.749	0.912
	superior frontal gyrus (l)
	0	Reference			Reference			Reference
	0.5-1	0.057 (0.006, 0.108)	0.029	0.098	0.142 (0.081, 0.203)	<0.001	0.001	0.008 (-0.038, 0.055)	0.726	0.907
	2-3	0.034 (-0.007, 0.076)	0.102	0.258	0.090 (0.041, 0.140)	<0.001	0.014	0.009 (-0.028, 0.047)	0.62	0.845
	4-5	0.038 (-0.004, 0.081)	0.075	0.206	0.079 (0.028, 0.130)	0.002	0.044	0.003 (-0.036, 0.041)	0.889	0.964
	6-7	0.070 (0.021, 0.119)	0.006	0.028	0.117 (0.058, 0.177)	<0.001	0.007	0.027 (-0.018, 0.072)	0.238	0.588
	8-9	0.061 (-0.013, 0.135)	0.105	0.263	0.145 (0.056, 0.234)	0.001	0.042	0.024 (-0.043, 0.090)	0.49	0.774
	≥10	0.037 (-0.053, 0.126)	0.423	0.619	0.089 (-0.020, 0.198)	0.11	0.396	-0.006 (-0.087, 0.075)	0.879	0.964
	superior frontal gyrus (r)
	0	Reference			Reference			Reference
	0.5-1	0.113 (0.062, 0.164)	<0.001	<0.001	0.142 (0.081, 0.203)	<0.001	0.001	0.063 (0.017, 0.110)	0.007	0.147
	2-3	0.081 (0.040, 0.122)	<0.001	0.002	0.090 (0.041, 0.140)	<0.001	0.014	0.056 (0.018, 0.093)	0.004	0.134
	4-5	0.081 (0.039, 0.123)	<0.001	0.002	0.079 (0.028, 0.130)	0.002	0.044	0.046 (0.008, 0.084)	0.018	0.147
	6-7	0.113 (0.064, 0.162)	<0.001	<0.001	0.117 (0.058, 0.177)	<0.001	0.007	0.070 (0.025, 0.114)	0.002	0.112
	8-9	0.110 (0.037, 0.183)	0.003	0.021	0.145 (0.056, 0.234)	0.001	0.042	0.073 (0.007, 0.140)	0.031	0.205
	≥10	0.070 (-0.018, 0.159)	0.12	0.292	0.089 (-0.020, 0.198)	0.11	0.396	0.021 (-0.059, 0.102)	0.602	0.842
	frontal orbital cortex (l)
	0	Reference			Reference			Reference
	0.5-1	0.050 (0.004, 0.096)	0.035	0.112	0.034 (-0.022, 0.090)	0.234	0.556	-0.006 (-0.046, 0.034)	0.765	0.912
	2-3	0.031 (-0.006, 0.069)	0.102	0.258	0.018 (-0.027, 0.063)	0.425	0.751	-0.003 (-0.036, 0.029)	0.833	0.958
	4-5	0.071 (0.033, 0.109)	<0.001	0.003	0.062 (0.016, 0.108)	0.008	0.101	0.028 (-0.005, 0.061)	0.102	0.444
	6-7	0.065 (0.020, 0.110)	0.004	0.025	0.050 (-0.005, 0.104)	0.073	0.363	0.013 (-0.026, 0.052)	0.518	0.795
	8-9	0.029 (-0.038, 0.096)	0.401	0.602	0.037 (-0.044, 0.118)	0.369	0.703	-0.014 (-0.072, 0.044)	0.638	0.851
	≥10	-0.019 (-0.100, 0.062)	0.649	0.803	-0.028 (-0.128, 0.071)	0.575	0.836	-0.065 (-0.135, 0.005)	0.07	0.373
	frontal orbital cortex (r)
	0	Reference			Reference			Reference
	0.5-1	0.032 (-0.015, 0.079)	0.186	0.366	0.015 (-0.042, 0.072)	0.61	0.841	-0.021 (-0.063, 0.020)	0.314	0.647
	2-3	0.027 (-0.011, 0.065)	0.167	0.352	0.006 (-0.040, 0.052)	0.798	0.935	-0.002 (-0.036, 0.032)	0.909	0.964
	4-5	0.044 (0.005, 0.083)	0.027	0.095	0.027 (-0.020, 0.075)	0.254	0.557	0.006 (-0.028, 0.041)	0.726	0.907
	6-7	0.065 (0.019, 0.110)	0.005	0.028	0.052 (-0.003, 0.108)	0.064	0.351	0.020 (-0.021, 0.060)	0.336	0.669
	8-9	0.003 (-0.065, 0.071)	0.936	0.97	0.000 (-0.083, 0.082)	0.996	0.996	-0.032 (-0.092, 0.029)	0.305	0.644
	≥10	0.022 (-0.061, 0.104)	0.603	0.791	0.035 (-0.067, 0.137)	0.499	0.78	-0.019 (-0.092, 0.054)	0.606	0.842
	frontal medial cortex (l)
	0	Reference			Reference			Reference
	0.5-1	0.076 (0.026, 0.127)	0.976	0.98	0.093 (0.032, 0.153)	0.003	0.048	0.040 (-0.009, 0.089)	0.108	0.459
	2-3	0.058 (0.017, 0.099)	0.642	0.799	0.028 (-0.021, 0.077)	0.255	0.557	0.037 (-0.002, 0.077)	0.065	0.367
	4-5	0.066 (0.025, 0.108)	0.858	0.948	0.037 (-0.013, 0.087)	0.148	0.449	0.043 (0.003, 0.083)	0.037	0.237
	6-7	0.119 (0.071, 0.168)	0.938	0.97	0.087 (0.028, 0.146)	0.004	0.06	0.096 (0.049, 0.144)	<0.001	0.013
	8-9	0.037 (-0.036, 0.110)	0.889	0.949	0.035 (-0.053, 0.123)	0.438	0.761	0.013 (-0.058, 0.083)	0.728	0.907
	≥10	-0.019 (-0.107, 0.069)	0.884	0.949	-0.038 (-0.146, 0.070)	0.494	0.78	-0.038 (-0.124, 0.047)	0.378	0.702
	frontal medial cortex (r)
	0	Reference			Reference			Reference
	0.5-1	0.061 (0.011, 0.112)	0.018	0.075	0.065 (0.004, 0.126)	0.038	0.246	0.023 (-0.026, 0.073)	0.354	0.687
	2-3	0.032 (-0.009, 0.073)	0.125	0.3	0.003 (-0.046, 0.053)	0.901	0.974	0.005 (-0.035, 0.045)	0.818	0.946
	4-5	0.053 (0.011, 0.095)	0.013	0.058	0.030 (-0.021, 0.081)	0.25	0.557	0.021 (-0.019, 0.062)	0.302	0.644
	6-7	0.088 (0.039, 0.137)	<0.001	0.004	0.029 (-0.031, 0.089)	0.342	0.667	0.059 (0.011, 0.106)	0.017	0.147
	8-9	0.054 (-0.019, 0.127)	0.15	0.33	0.039 (-0.050, 0.128)	0.394	0.722	0.028 (-0.044, 0.099)	0.447	0.753
	≥10	0.006 (-0.083, 0.095)	0.895	0.951	-0.013 (-0.123, 0.096)	0.815	0.944	-0.010 (-0.097, 0.076)	0.815	0.946
	frontal operculum cortex (l)
	0	Reference			Reference			Reference
	0.5-1	0.038 (-0.011, 0.088)	0.132	0.308	0.048 (-0.012, 0.107)	0.119	0.398	0.002 (-0.045, 0.049)	0.944	0.964
	2-3	0.029 (-0.011, 0.069)	0.154	0.334	0.026 (-0.023, 0.074)	0.297	0.636	0.014 (-0.024, 0.052)	0.478	0.769
	4-5	0.030 (-0.010, 0.071)	0.145	0.324	0.025 (-0.025, 0.074)	0.329	0.658	0.007 (-0.032, 0.046)	0.713	0.907
	6-7	0.044 (-0.004, 0.091)	0.074	0.206	0.025 (-0.033, 0.083)	0.405	0.73	0.016 (-0.030, 0.062)	0.497	0.776
	8-9	-0.055 (-0.127, 0.016)	0.128	0.302	-0.056 (-0.143, 0.031)	0.208	0.536	-0.085 (-0.153, -0.017)	0.014	0.147
	≥10	-0.017 (-0.104, 0.070)	0.7	0.84	-0.056 (-0.163, 0.050)	0.3	0.636	-0.044 (-0.126, 0.038)	0.295	0.64
	frontal operculum cortex (r)
	0	Reference			Reference			Reference
	0.5-1	0.062 (0.011, 0.112)	0.016	0.07	0.065 (0.005, 0.126)	0.035	0.24	0.030 (-0.018, 0.078)	0.22	0.577
	2-3	0.038 (-0.002, 0.079)	0.064	0.183	0.034 (-0.015, 0.083)	0.17	0.48	0.022 (-0.018, 0.061)	0.28	0.618
	4-5	0.059 (0.018, 0.101)	0.005	0.027	0.059 (0.009, 0.110)	0.02	0.164	0.035 (-0.005, 0.075)	0.082	0.405
	6-7	0.033 (-0.016, 0.081)	0.187	0.366	0.015 (-0.044, 0.074)	0.614	0.841	0.002 (-0.045, 0.049)	0.927	0.964
	8-9	-0.017 (-0.09, 0.055)	0.643	0.799	0.030 (-0.058, 0.118)	0.501	0.78	-0.054 (-0.124, 0.016)	0.128	0.481
	≥10	-0.040 (-0.128, 0.048)	0.375	0.588	0.009 (-0.099, 0.118)	0.865	0.954	-0.067 (-0.152, 0.017)	0.118	0.469
	hippocampus (l)
	0	Reference			Reference			Reference
	0.5-1	0.008 (-0.041, 0.056)	0.759	0.872	0.007 (-0.052, 0.065)	0.824	0.948	-0.031 (-0.077, 0.015)	0.189	0.559
	2-3	0.016 (-0.023, 0.055)	0.418	0.615	0.001 (-0.046, 0.048)	0.966	0.992	-0.010 (-0.047, 0.028)	0.613	0.842
	4-5	0.030 (-0.009, 0.070)	0.136	0.313	0.009 (-0.039, 0.057)	0.71	0.883	0.000 (-0.039, 0.038)	0.985	0.985
	6-7	0.039 (-0.007, 0.086)	0.098	0.252	0.015 (-0.042, 0.071)	0.608	0.841	0.007 (-0.038, 0.052)	0.758	0.912
	8-9	-0.026 (-0.095, 0.044)	0.466	0.662	-0.027 (-0.111, 0.058)	0.534	0.812	-0.046 (-0.113, 0.021)	0.18	0.556
	≥10	0.002 (-0.082, 0.086)	0.968	0.98	-0.011 (-0.115, 0.093)	0.831	0.948	-0.025 (-0.106, 0.056)	0.544	0.804
	hippocampus (r)
	0	Reference			Reference			Reference
	0.5-1	0.016 (-0.031, 0.064)	0.497	0.686	-0.008 (-0.065, 0.050)	0.793	0.935	-0.026 (-0.071, 0.019)	0.251	0.598
	2-3	0.043 (0.005, 0.081)	0.027	0.094	0.023 (-0.023, 0.069)	0.332	0.658	0.016 (-0.020, 0.052)	0.391	0.702
	4-5	0.053 (0.014, 0.092)	0.008	0.037	0.032 (-0.015, 0.080)	0.178	0.488	0.021 (-0.016, 0.058)	0.26	0.605
	6-7	0.067 (0.021, 0.113)	0.004	0.024	0.035 (-0.020, 0.091)	0.212	0.537	0.037 (-0.006, 0.080)	0.094	0.43
	8-9	0.025 (-0.043, 0.093)	0.469	0.662	0.031 (-0.052, 0.114)	0.46	0.778	-0.003 (-0.067, 0.062)	0.934	0.964
	≥10	0.056 (-0.026, 0.139)	0.182	0.366	0.053 (-0.048, 0.155)	0.304	0.636	0.029 (-0.049, 0.107)	0.464	0.767
	total hippocampus
	0	Reference			Reference			Reference
	0.5-1	0.013 (-0.034, 0.060)	0.583	0.781	-0.001 (-0.058, 0.056)	0.982	0.992	-0.031 (-0.076, 0.013)	0.165	0.556
	2-3	0.033 (-0.005, 0.071)	0.092	0.243	0.013 (-0.033, 0.059)	0.572	0.836	0.004 (-0.032, 0.039)	0.846	0.964
	4-5	0.046 (0.007, 0.085)	0.021	0.082	0.023 (-0.024, 0.070)	0.337	0.664	0.012 (-0.025, 0.048)	0.535	0.802
	6-7	0.059 (0.013, 0.104)	0.012	0.052	0.028 (-0.028, 0.083)	0.326	0.658	0.025 (-0.019, 0.068)	0.265	0.605
	8-9	0.000 (-0.068, 0.068)	0.999	0.999	0.003 (-0.080, 0.085)	0.947	0.991	-0.026 (-0.091, 0.038)	0.419	0.731
	≥10	0.032 (-0.050, 0.115)	0.444	0.638	0.024 (-0.078, 0.125)	0.649	0.861	0.003 (-0.075, 0.080)	0.947	0.964
	temporal pole (l)
	0	Reference			Reference			Reference
	0.5-1	0.062 (0.016, 0.108)	0.008	0.039	0.049 (-0.007, 0.105)	0.086	0.365	0.014 (-0.029, 0.057)	0.517	0.795
	2-3	0.025 (-0.012, 0.062)	0.187	0.366	0.009 (-0.036, 0.054)	0.706	0.883	0.002 (-0.032, 0.037)	0.896	0.964
	4-5	0.058 (0.020, 0.096)	0.003	0.019	0.039 (-0.007, 0.085)	0.1	0.388	0.026 (-0.009, 0.062)	0.144	0.511
	6-7	0.074 (0.029, 0.118)	0.001	0.009	0.060 (0.006, 0.115)	0.029	0.211	0.036 (-0.006, 0.078)	0.09	0.43
	8-9	0.010 (-0.056, 0.077)	0.76	0.872	0.004 (-0.077, 0.085)	0.923	0.991	-0.030 (-0.092, 0.032)	0.338	0.669
	≥10	-0.007 (-0.088, 0.074)	0.866	0.949	-0.028 (-0.128, 0.071)	0.579	0.836	-0.045 (-0.120, 0.030)	0.24	0.588
	temporal pole (r)
	0	Reference			Reference			Reference
	0.5-1	0.066 (0.019, 0.114)	0.006	0.03	0.044 (-0.014, 0.101)	0.136	0.435	0.011 (-0.033, 0.054)	0.634	0.851
	2-3	0.033 (-0.006, 0.071)	0.095	0.249	-0.001 (-0.047, 0.045)	0.968	0.992	0.003 (-0.033, 0.038)	0.886	0.964
	4-5	0.041 (0.001, 0.080)	0.042	0.129	0.007 (-0.040, 0.054)	0.773	0.928	0.002 (-0.034, 0.038)	0.904	0.964
	6-7	0.075 (0.029, 0.121)	0.001	0.011	0.049 (-0.007, 0.104)	0.087	0.365	0.032 (-0.011, 0.074)	0.144	0.511
	8-9	0.046 (-0.023, 0.115)	0.189	0.366	0.029 (-0.054, 0.112)	0.491	0.78	0.003 (-0.060, 0.066)	0.923	0.964
	≥10	0.018 (-0.065, 0.101)	0.674	0.822	-0.007 (-0.109, 0.095)	0.9	0.974	-0.022 (-0.098, 0.055)	0.575	0.83
	anterior middle temporal gyrus (l)
	0	Reference			Reference			Reference
	0.5-1	0.037 (-0.012, 0.086)	0.137	0.314	0.032 (-0.027, 0.091)	0.289	0.625	-0.012 (-0.058, 0.034)	0.603	0.842
	2-3	0.039 (-0.001, 0.078)	0.054	0.159	0.014 (-0.034, 0.061)	0.572	0.836	0.011 (-0.026, 0.049)	0.559	0.816
	4-5	0.047 (0.006, 0.087)	0.023	0.087	0.032 (-0.017, 0.080)	0.203	0.534	0.014 (-0.024, 0.052)	0.473	0.769
	6-7	0.068 (0.021, 0.115)	0.005	0.027	0.047 (-0.010, 0.105)	0.107	0.396	0.036 (-0.009, 0.081)	0.113	0.469
	8-9	0.011 (-0.060, 0.081)	0.765	0.874	0.020 (-0.066, 0.105)	0.653	0.861	-0.017 (-0.084, 0.050)	0.614	0.842
	≥10	0.011 (-0.075, 0.096)	0.809	0.916	0.014 (-0.091, 0.119)	0.793	0.935	-0.019 (-0.100, 0.062)	0.651	0.857
	anterior middle temporal gyrus (r)
	0	Reference			Reference			Reference
	0.5-1	0.094 (0.044, 0.145)	<0.001	0.003	0.080 (0.019, 0.142)	0.011	0.116	0.041 (-0.007, 0.090)	0.092	0.43
	2-3	0.062 (0.021, 0.103)	0.003	0.02	0.023 (-0.027, 0.073)	0.369	0.703	0.031 (-0.008, 0.070)	0.119	0.469
	4-5	0.091 (0.049, 0.133)	<0.001	<0.001	0.078 (0.027, 0.129)	0.003	0.048	0.057 (0.017, 0.097)	0.005	0.147
	6-7	0.111 (0.062, 0.160)	<0.001	<0.001	0.094 (0.034, 0.154)	0.002	0.044	0.078 (0.032, 0.125)	0.001	0.098
	8-9	0.073 (-0.001, 0.146)	0.052	0.154	0.084 (-0.005, 0.173)	0.066	0.351	0.045 (-0.024, 0.115)	0.201	0.559
	≥10	0.040 (-0.049, 0.128)	0.383	0.589	0.080 (-0.030, 0.190)	0.152	0.455	0.014 (-0.070, 0.098)	0.744	0.912
	posterior middle temporal gyrus (l)
	0	Reference			Reference			Reference
	0.5-1	0.072 (0.022, 0.122)	0.005	0.027	0.061 (0.001, 0.122)	0.048	0.28	0.017 (-0.027, 0.062)	0.446	0.753
	2-3	0.052 (0.012, 0.092)	0.011	0.049	0.032 (-0.017, 0.081)	0.197	0.525	0.024 (-0.013, 0.060)	0.199	0.559
	4-5	0.063 (0.022, 0.104)	0.003	0.019	0.045 (-0.005, 0.095)	0.077	0.365	0.022 (-0.015, 0.059)	0.242	0.588
	6-7	0.055 (0.007, 0.104)	0.024	0.087	0.035 (-0.024, 0.093)	0.25	0.557	0.011 (-0.033, 0.054)	0.629	0.85
	8-9	0.075 (0.003, 0.147)	0.041	0.127	0.038 (-0.050, 0.126)	0.399	0.725	0.027 (-0.038, 0.092)	0.415	0.731
	≥10	0.027 (-0.060, 0.115)	0.54	0.732	0.041 (-0.067, 0.149)	0.456	0.776	-0.012 (-0.091, 0.066)	0.755	0.912
	posterior middle temporal gyrus (r)
	0	Reference			Reference			Reference
	0.5-1	0.026 (-0.026, 0.077)	0.326	0.529	0.002 (-0.059, 0.064)	0.939	0.991	-0.032 (-0.078, 0.014)	0.174	0.556
	2-3	0.017 (-0.024, 0.058)	0.415	0.615	-0.011 (-0.061, 0.039)	0.659	0.865	-0.016 (-0.054, 0.021)	0.389	0.702
	4-5	0.031 (-0.011, 0.073)	0.149	0.33	0.002 (-0.049, 0.053)	0.934	0.991	-0.013 (-0.051, 0.025)	0.492	0.774
	6-7	0.036 (-0.014, 0.085)	0.156	0.334	-0.002 (-0.062, 0.058)	0.944	0.991	-0.017 (-0.062, 0.028)	0.457	0.763
	8-9	-0.032 (-0.106, 0.042)	0.395	0.601	-0.053 (-0.142, 0.037)	0.247	0.557	-0.084 (-0.151, -0.018)	0.013	0.147
	≥10	-0.021 (-0.111, 0.068)	0.638	0.799	0.001 (-0.108, 0.111)	0.979	0.992	-0.075 (-0.156, 0.006)	0.068	0.373
	cuneal cortex (l)
	0	Reference			Reference			Reference
	0.5-1	0.029 (-0.021, 0.079)	0.26	0.456	0.022 (-0.040, 0.083)	0.487	0.78	-0.002 (-0.049, 0.046)	0.949	0.964
	2-3	0.030 (-0.010, 0.071)	0.145	0.324	0.017 (-0.032, 0.067)	0.489	0.78	0.022 (-0.017, 0.060)	0.271	0.605
	4-5	0.069 (0.027, 0.111)	0.001	0.009	0.044 (-0.006, 0.095)	0.086	0.365	0.048 (0.009, 0.087)	0.016	0.147
	6-7	0.096 (0.047, 0.144)	<0.001	0.002	0.058 (-0.002, 0.117)	0.056	0.321	0.064 (0.018, 0.111)	0.006	0.147
	8-9	0.044 (-0.029, 0.116)	0.242	0.433	0.009 (-0.080, 0.098)	0.845	0.948	0.011 (-0.058, 0.079)	0.764	0.912
	≥10	0.024 (-0.064, 0.113)	0.59	0.783	-0.030 (-0.139, 0.079)	0.589	0.841	-0.019 (-0.102, 0.064)	0.66	0.862
	cuneal cortex (r)
	0	Reference			Reference			Reference
	0.5-1	0.042 (-0.006, 0.091)	0.089	0.241	0.039 (-0.020, 0.098)	0.197	0.525	0.001 (-0.044, 0.046)	0.977	0.985
	2-3	0.047 (0.007, 0.086)	0.02	0.08	0.036 (-0.012, 0.083)	0.141	0.439	0.033 (-0.004, 0.069)	0.079	0.401
	4-5	0.078 (0.038, 0.118)	<0.001	0.002	0.069 (0.020, 0.118)	0.005	0.072	0.052 (0.015, 0.090)	0.006	0.147
	6-7	0.087 (0.040, 0.135)	<0.001	0.003	0.076 (0.019, 0.134)	0.009	0.102	0.054 (0.011, 0.098)	0.015	0.147
	8-9	0.077 (0.006, 0.147)	0.033	0.108	0.091 (0.005, 0.176)	0.037	0.246	0.045 (-0.020, 0.110)	0.175	0.556
	≥10	0.062 (-0.023, 0.147)	0.155	0.334	0.065 (-0.040, 0.170)	0.223	0.547	0.016 (-0.062, 0.095)	0.687	0.885
	FA in tract cingulate gyrus part of cingulum (l)
	0	Reference			Reference
	0.5-1	-0.036 (-0.089, 0.016)	0.175	0.359	-0.052 (-0.116, 0.012)	0.112	0.396
	2-3	-0.017 (-0.060, 0.025)	0.432	0.624	-0.017 (-0.069, 0.035)	0.52	0.795
	4-5	-0.023 (-0.066, 0.021)	0.302	0.508	-0.042 (-0.095, 0.011)	0.117	0.398
	6-7	-0.002 (-0.053, 0.049)	0.927	0.97	-0.001 (-0.063, 0.061)	0.975	0.992
	8-9	0.016 (-0.060, 0.093)	0.671	0.822	0.032 (-0.061, 0.125)	0.503	0.78
	≥10	-0.064 (-0.156, 0.028)	0.174	0.359	-0.097 (-0.211, 0.017)	0.095	0.375
	FA in tract cingulate gyrus part of cingulum (r)
	0	Reference			Reference
	0.5-1	-0.051 (-0.104, 0.001)	0.056	0.163	-0.056 (-0.120, 0.007)	0.083	0.365
	2-3	-0.027 (-0.069, 0.015)	0.212	0.397	-0.044 (-0.095, 0.007)	0.092	0.374
	4-5	-0.011 (-0.054, 0.032)	0.618	0.799	-0.037 (-0.090, 0.015)	0.167	0.476
	6-7	0.025 (-0.026, 0.076)	0.33	0.531	0.011 (-0.051, 0.073)	0.726	0.893
	8-9	-0.021 (-0.097, 0.054)	0.579	0.781	-0.025 (-0.117, 0.067)	0.591	0.841
	≥10	-0.083 (-0.175, 0.009)	0.077	0.21	-0.141 (-0.254, -0.028)	0.015	0.136
	MD in tract cingulate gyrus part of cingulum (l)
	0	Reference			Reference
	0.5-1	0.030 (-0.023, 0.083)	0.265	0.461	0.017 (-0.048, 0.082)	0.613	0.841
	2-3	-0.022 (-0.065, 0.020)	0.302	0.508	-0.031 (-0.083, 0.022)	0.252	0.557
	4-5	0.019 (-0.025, 0.062)	0.4	0.602	0.012 (-0.042, 0.065)	0.669	0.867
	6-7	-0.009 (-0.060, 0.042)	0.726	0.862	-0.004 (-0.067, 0.059)	0.897	0.974
	8-9	0.002 (-0.075, 0.078)	0.966	0.98	0.006 (-0.088, 0.100)	0.897	0.974
	≥10	0.109 (0.016, 0.201)	0.021	0.082	0.117 (0.001, 0.232)	0.048	0.28
	MD in tract cingulate gyrus part of cingulum (r)
	0	Reference			Reference
	0.5-1	0.005 (-0.047, 0.057)	0.853	0.948	0.002 (-0.061, 0.064)	0.954	0.991
	2-3	-0.016 (-0.058, 0.027)	0.469	0.662	-0.020 (-0.071, 0.030)	0.429	0.751
	4-5	0.012 (-0.031, 0.055)	0.586	0.781	0.009 (-0.043, 0.060)	0.746	0.91
	6-7	-0.013 (-0.063, 0.038)	0.615	0.799	-0.008 (-0.069, 0.053)	0.796	0.935
	8-9	0.006 (-0.069, 0.082)	0.866	0.949	0.014 (-0.077, 0.104)	0.768	0.926
	≥10	0.121 (0.029, 0.212)	0.01	0.044	0.103 (-0.009, 0.214)	0.07	0.359
	FA in tract parahippocampal part of cingulum (l)
	0	Reference			Reference
	0.5-1	0.027 (-0.025, 0.079)	0.308	0.509	-0.016 (-0.079, 0.047)	0.62	0.845
	2-3	0.020 (-0.022, 0.061)	0.358	0.566	0.022 (-0.028, 0.073)	0.39	0.721
	4-5	-0.002 (-0.044, 0.041)	0.932	0.97	-0.015 (-0.067, 0.037)	0.575	0.836
	6-7	0.035 (-0.015, 0.085)	0.172	0.359	0.021 (-0.040, 0.082)	0.494	0.78
	8-9	-0.013 (-0.088, 0.062)	0.733	0.862	-0.010 (-0.101, 0.081)	0.834	0.948
	≥10	-0.060 (-0.150, 0.031)	0.196	0.377	-0.057 (-0.168, 0.055)	0.321	0.655
	FA in tract parahippocampal part of cingulum (r)
	0	Reference			Reference
	0.5-1	0.008 (-0.044, 0.060)	0.756	0.872	-0.014 (-0.077, 0.048)	0.653	0.861
	2-3	0.001 (-0.041, 0.043)	0.954	0.98	-0.008 (-0.058, 0.043)	0.768	0.926
	4-5	-0.009 (-0.052, 0.034)	0.675	0.822	-0.042 (-0.094, 0.009)	0.106	0.396
	6-7	-0.008 (-0.059, 0.042)	0.741	0.867	-0.025 (-0.085, 0.036)	0.427	0.751
	8-9	-0.012 (-0.087, 0.063)	0.749	0.872	-0.031 (-0.122, 0.059)	0.5	0.78
	≥10	-0.056 (-0.147, 0.035)	0.231	0.419	-0.045 (-0.157, 0.066)	0.424	0.751
	MD in tract parahippocampal part of cingulum (l)
	0	Reference			Reference
	0.5-1	0.005 (-0.045, 0.055)	0.842	0.948	0.012 (-0.049, 0.073)	0.693	0.881
	2-3	0.010 (-0.030, 0.050)	0.628	0.799	-0.013 (-0.062, 0.036)	0.592	0.841
	4-5	0.015 (-0.026, 0.056)	0.481	0.669	0.008 (-0.042, 0.058)	0.747	0.91
	6-7	-0.033 (-0.081, 0.015)	0.182	0.366	-0.038 (-0.097, 0.021)	0.205	0.534
	8-9	0.014 (-0.058, 0.085)	0.712	0.85	-0.040 (-0.128, 0.048)	0.373	0.703
	≥10	0.047 (-0.040, 0.134)	0.287	0.492	0.057 (-0.052, 0.165)	0.305	0.636
	MD in tract parahippocampal part of cingulum (r)
	0	Reference			Reference
	0.5-1	0.025 (-0.025, 0.075)	0.323	0.529	0.023 (-0.037, 0.083)	0.45	0.773
	2-3	0.014 (-0.026, 0.055)	0.482	0.669	0.009 (-0.039, 0.058)	0.702	0.883
	4-5	0.013 (-0.028, 0.054)	0.528	0.72	0.037 (-0.013, 0.086)	0.148	0.449
	6-7	-0.001 (-0.049, 0.047)	0.963	0.98	0.006 (-0.052,0.064)	0.837	0.948
	8-9	0.017 (-0.055, 0.089)	0.642	0.799	0.008 (-0.079, 0.095)	0.853	0.952
	≥10	0.090 (0.002, 0.177)	0.044	0.134	0.128 (0.021, 0.235)	0.019	0.159
	Model 1: Adjusted for age, sex, and ethnicity.
	Model 2: Adjusted for age, sex, ethnicity, education, Townsend deprivation index, body mass index, income, physical activity, sleep duration, smoking status, alcohol status, fish consumption,
	vegetable consumption, fruit consumption, coffee consumption, low-density lipoprotein, depression status, hypertension, cardiovascular diseases, diabetes, and cancer.
	Model 3: Adjusted for age, sex, ethnicity, education, Townsend deprivation index, body mass index, income, physical activity, sleep duration, smoking status, alcohol status, fish consumption,
	vegetable consumption, fruit consumption, coffee consumption, low-density lipoprotein, depression status, hypertension, cardiovascular diseases, diabetes, cancer and total intracranial volume.
	White matter hyperintensities was log transformed prior to analysis. All brain imaging data were z-normalized prior to analysis.
	Bold indicates statistical significance (p-value < 0.05). FDR, false discovery rate; FA, fractional anisotropy; MD, mean diffusivity; r, right, l, left.
