# Supplementary material for: Moderate tea consumption and dementia-related neuroimaging markers
Source: Front Neurol. 2025 Nov 11;16:1634621. doi: 10.3389/fneur.2025.1634621 (PMC12644034; doi:10.3389/fneur.2025.1634621)
Supplement: Supplementary file 7 [file Data_Sheet_1.xlsx]

## Sheet: Sheet1
	Supplementary Table 8. Subgroup analyses of association of tea consumption with brain imaging by sex (male) (n=20,329).
	Tea (cups/day)	Model 1			Model 2			Model 3
		β (95% CI)	pRAW	pFDR	β (95% CI)	pRAW	pFDR	β (95% CI)	pRAW	pFDR
	total brain volume
	0	Reference			Reference			Reference
	0.5-1	0.033 (-0.016, 0.081)	0.192	0.34	-0.006(-0.061,0.048)	0.819	0.909	-0.005 (-0.028, 0.017)	0.658	0.853
	2-3	0.083 (0.042, 0.124)	<0.001	0.001	0.043(-0.003,0.089)	0.069	0.281	0.006 (-0.013, 0.025)	0.556	0.766
	4-5	0.076 (0.033, 0.118)	<0.001	0.005	0.052(0.004,0.099)	0.033	0.195	-0.002 (-0.022, 0.017)	0.818	0.908
	6-7	0.058 (0.008, 0.108)	0.024	0.081	0.031(-0.026,0.087)	0.285	0.607	0.002 (-0.021, 0.025)	0.887	0.946
	8-9	0.093 (0.020, 0.165)	0.013	0.053	0.076(-0.006,0.157)	0.068	0.281	0.007 (-0.027, 0.041)	0.685	0.856
	≥10	0.055 (-0.023, 0.133)	0.168	0.314	0.076(-0.013,0.164)	0.095	0.316	-0.035 (-0.071, 0.001)	0.06	0.314
	white matter volume
	0	Reference			Reference			Reference
	0.5-1	0.012 (-0.038, 0.062)	0.63	0.774	-0.015(-0.071,0.042)	0.819	0.909	-0.018 (-0.045, 0.010)	0.217	0.54
	2-3	0.066 (0.0240, 0.109)	0.002	0.015	0.035(-0.012,0.083)	0.069	0.281	0.001 (-0.023, 0.025)	0.929	0.961
	4-5	0.057 (0.013,0.100)	0.01	0.047	0.038(-0.011,0.087)	0.033	0.195	-0.009 (-0.034, 0.015)	0.445	0.718
	6-7	0.035 (-0.016, 0.086)	0.182	0.333	0.011(-0.046,0.069)	0.285	0.607	-0.014 (-0.043, 0.015)	0.338	0.688
	8-9	0.108 (0.033, 0.182)	0.005	0.025	0.101(0.018,0.185)	0.068	0.281	0.027 (-0.014, 0.069)	0.196	0.522
	≥10	0.083 (0.004, 0.163)	0.04	0.111	0.088(-0.003,0.179)	0.095	0.316	-0.008 (-0.052, 0.037)	0.74	0.856
	gray matter volume
	0	Reference			Reference			Reference
	0.5-1	0.052 (0.002, 0.101)	0.042	0.114	0.003 (-0.052, 0.059)	0.902	0.954	0.009 (-0.018, 0.037)	0.507	0.76
	2-3	0.093 (0.051, 0.135)	<0.001	<0.001	0.047 (0.000, 0.094)	0.05	0.23	0.010 (-0.013, 0.034)	0.393	0.711
	4-5	0.089 (0.046, 0.132)	<0.001	0.001	0.062 (0.014, 0.110)	0.012	0.107	0.006 (-0.018, 0.030)	0.63	0.832
	6-7	0.077 (0.026, 0.128)	0.003	0.018	0.049 (-0.008, 0.106)	0.091	0.31	0.019 (-0.010, 0.048)	0.192	0.522
	8-9	0.065 (-0.009, 0.139)	0.084	0.189	0.039 (-0.043, 0.121)	0.354	0.652	-0.017 (-0.058, 0.025)	0.431	0.718
	≥10	0.017 (-0.062, 0.096)	0.673	0.795	0.053 (-0.036, 0.143)	0.245	0.57	-0.061 (-0.106, -0.016)	0.007	0.078
	peripheral cortical gray matter
	0	Reference			Reference			Reference
	0.5-1	0.049 (-0.001, 0.098)	0.056	0.137	0.013 (-0.043, 0.068)	0.657	0.845	0.014 (-0.017, 0.044)	0.375	0.702
	2-3	0.096 (0.054, 0.138)	<0.001	<0.001	0.064 (0.017, 0.111)	0.008	0.092	0.021 (-0.005, 0.047)	0.107	0.389
	4-5	0.093 (0.050, 0.136)	<0.001	<0.001	0.078 (0.030, 0.126)	0.002	0.034	0.017 (-0.009, 0.044)	0.198	0.522
	6-7	0.089 (0.039, 0.140)	0.001	0.006	0.070 (0.013, 0.127)	0.017	0.121	0.036 (0.004, 0.067)	0.026	0.186
	8-9	0.077 (0.002, 0.151)	0.043	0.114	0.053 (-0.030, 0.135)	0.212	0.52	0.003 (-0.043, 0.048)	0.906	0.951
	≥10	0.041 (-0.038, 0.121)	0.309	0.477	0.078 (-0.012, 0.168)	0.088	0.305	-0.034 (-0.083, 0.015)	0.179	0.517
	white matter hyperintensities
	0	Reference			Reference			Reference
	0.5-1	-0.045 (-0.098, 0.009)	0.102	0.218	-0.040 (-0.100, 0.020)	0.194	0.501	-0.020 (-0.072, 0.032)	0.455	0.718
	2-3	-0.043 (-0.088,0.002)	0.063	0.149	-0.045 (-0.096, 0.006)	0.081	0.305	-0.016 (-0.061, 0.028)	0.472	0.726
	4-5	-0.031 (-0.077, 0.016)	0.195	0.341	-0.019 (-0.071,0.033)	0.481	0.755	-0.009 (-0.054, 0.037)	0.703	0.856
	6-7	-0.058 (-0.113, -0.003)	0.038	0.108	-0.051 (-0.113, 0.011)	0.105	0.333	-0.041 (-0.095, 0.013)	0.133	0.44
	8-9	0.035 (-0.045, 0.115)	0.391	0.545	0.027 (-0.062, 0.117)	0.55	0.794	0.024 (-0.054, 0.103)	0.547	0.766
	≥10	0.061 (-0.024, 0.147)	0.16	0.305	0.046 (-0.051, 0.143)	0.353	0.652	0.050 (-0.034, 0.134)	0.246	0.576
	anterior parahippocampal gyrus (l)
	0	Reference			Reference			Reference
	0.5-1	0.070 (0.015, 0.125)	0.013	0.053	0.020 (-0.043, 0.082)	0.539	0.786	0.044 (-0.007, 0.096)	0.092	0.354
	2-3	0.112 (0.066, 0.159)	<0.001	<0.001	0.084 (0.032, 0.137)	0.002	0.035	0.072 (0.029, 0.116)	0.001	0.023
	4-5	0.115 (0.067, 0.163)	<0.001	<0.001	0.100 (0.046, 0.155)	<0.001	0.009	0.074 (0.029, 0.119)	0.001	0.023
	6-7	0.145 (0.088, 0.201)	<0.001	<0.001	0.121 (0.057, 0.185)	<0.001	0.009	0.121 (0.068, 0.174)	<0.001	0.001
	8-9	0.160 (0.077, 0.242)	<0.001	0.002	0.165 (0.072, 0.258)	0.001	0.014	0.134 (0.057, 0.211)	0.001	0.017
	≥10	0.056 (-0.032, 0.145)	0.21	0.359	0.052 (-0.049, 0.153)	0.311	0.641	0.015 (-0.067, 0.098)	0.72	0.856
	anterior parahippocampal gyrus (r)
	0	Reference			Reference			Reference
	0.5-1	0.058 (0.004, 0.112)	0.035	0.101	0.014 (-0.047, 0.075)	0.652	0.845	0.032 (-0.018, 0.083)	0.206	0.522
	2-3	0.101 (0.055, 0.147)	<0.001	<0.001	0.078 (0.026, 0.129)	0.003	0.052	0.059 (0.016, 0.102)	0.007	0.076
	4-5	0.124 (0.077, 0.171)	<0.001	<0.001	0.103 (0.050, 0.157)	<0.001	0.009	0.084 (0.040, 0.127)	<0.001	0.014
	6-7	0.105 (0.050, 0.160)	<0.001	0.002	0.077 (0.014, 0.139)	0.017	0.121	0.082 (0.031, 0.134)	0.002	0.029
	8-9	0.122 (0.042, 0.203)	0.003	0.018	0.141 (0.049, 0.232)	0.002	0.043	0.093 (0.018, 0.168)	0.016	0.136
	≥10	0.055 (-0.031, 0.142)	0.211	0.359	0.047 (-0.052, 0.146)	0.356	0.652	0.016 (-0.065, 0.097)	0.695	0.856
	posterior parahippocampal gyrus (l)
	0	Reference			Reference			Reference
	0.5-1	0.041 (-0.015, 0.098)	0.154	0.299	0.005 (-0.059, 0.069)	0.885	0.944	0.026 (-0.028, 0.080)	0.351	0.692
	2-3	0.044 (-0.004, 0.092)	0.072	0.167	0.025 (-0.03, 0.079)	0.374	0.664	0.017 (-0.028, 0.063)	0.456	0.718
	4-5	0.063 (0.014, 0.112)	0.012	0.052	0.059 (0.004, 0.115)	0.036	0.206	0.040 (-0.007, 0.088)	0.093	0.354
	6-7	0.050 (-0.008, 0.108)	0.09	0.198	0.043 (-0.023, 0.109)	0.201	0.508	0.044 (-0.012, 0.100)	0.121	0.423
	8-9	0.130 (0.045, 0.214)	0.003	0.017	0.127 (0.032, 0.223)	0.009	0.103	0.115 (0.034, 0.196)	0.005	0.065
	≥10	0.061 (-0.029, 0.151)	0.185	0.336	0.106 (0.003, 0.210)	0.045	0.226	0.043 (-0.044, 0.131)	0.33	0.681
	posterior parahippocampal gyrus (r)
	0	Reference			Reference			Reference
	0.5-1	0.032 (-0.025, 0.089)	0.277	0.44	0.010 (-0.055, 0.074)	0.767	0.877	0.025 (-0.030, 0.079)	0.381	0.702
	2-3	0.052 (0.004, 0.101)	0.034	0.1	0.048 (-0.006, 0.103)	0.084	0.305	0.031 (-0.015, 0.077)	0.191	0.522
	4-5	0.059 (0.010, 0.109)	0.02	0.07	0.059 (0.003, 0.115)	0.039	0.209	0.040 (-0.007, 0.088)	0.096	0.354
	6-7	0.040 (-0.018, 0.099)	0.176	0.328	0.037 (-0.029, 0.104)	0.272	0.599	0.035 (-0.022, 0.091)	0.228	0.548
	8-9	0.140 (0.055, 0.226)	0.001	0.01	0.153 (0.056, 0.249)	0.002	0.035	0.132 (0.050, 0.214)	0.002	0.028
	≥10	-0.032 (-0.124, 0.059)	0.486	0.649	0.043 (-0.061, 0.148)	0.416	0.683	-0.055 (-0.143, 0.033)	0.22	0.54
	anterior cingulate gyrus (l)
	0	Reference			Reference			Reference
	0.5-1	0.012 (-0.050, 0.074)	0.707	0.821	0.002 (-0.069, 0.072)	0.963	0.975	-0.004 (-0.061, 0.052)	0.881	0.945
	2-3	0.012 (-0.041, 0.064)	0.655	0.791	-0.012 (-0.072,0.048)	0.697	0.845	-0.025 (-0.073, 0.023)	0.299	0.624
	4-5	0.020 (-0.033, 0.074)	0.458	0.618	0.009 (-0.053, 0.070)	0.775	0.877	-0.019 (-0.068, 0.030)	0.446	0.718
	6-7	-0.043 (-0.106, 0.021)	0.186	0.336	-0.071 (-0.144, 0.001)	0.055	0.248	-0.070 (-0.128, -0.012)	0.018	0.151
	8-9	-0.052 (-0.145, 0.040)	0.27	0.432	-0.043 (-0.148, 0.063)	0.427	0.687	-0.100 (-0.184, -0.015)	0.021	0.163
	≥10	0.008 (-0.092, 0.107)	0.881	0.918	0.026 (-0.088, 0.141)	0.654	0.845	-0.053 (-0.144, 0.038)	0.256	0.578
	anterior cingulate gyrus (r)
	0	Reference			Reference			Reference
	0.5-1	-0.010 (-0.072, 0.052)	0.758	0.858	-0.018 (-0.089, 0.053)	0.626	0.845	-0.023 (-0.081, 0.034)	0.421	0.718
	2-3	-0.004 (-0.056, 0.049)	0.887	0.918	-0.016 (-0.076, 0.044)	0.597	0.82	-0.043 (-0.092, 0.005)	0.081	0.354
	4-5	-0.008 (-0.062, 0.046)	0.772	0.865	-0.014(-0.075, 0.048)	0.666	0.845	-0.048 (-0.097, 0.002)	0.06	0.314
	6-7	-0.076 (-0.140, -0.013)	0.019	0.069	-0.094 (-0.167, -0.021)	0.011	0.107	-0.107 (-0.166, -0.048)	<0.001	0.014
	8-9	-0.106 (-0.199, -0.013)	0.026	0.085	-0.092 (-0.198, 0.013)	0.087	0.305	-0.160 (-0.246, -0.075)	<0.001	0.014
	≥10	-0.031 (-0.131, 0.068)	0.54	0.693	-0.054 (-0.169, 0.062)	0.362	0.659	-0.085 (-0.177, 0.007)	0.07	0.345
	posterior cingulate gyrus (l)
	0	Reference			Reference			Reference
	0.5-1	0.046 (-0.011, 0.102)	0.111	0.232	0.037 (-0.027, 0.101)	0.254	0.574	0.024 (-0.021, 0.070)	0.297	0.624
	2-3	0.033 (-0.015, 0.080)	0.178	0.329	0.018 (-0.036, 0.072)	0.516	0.769	-0.017 (-0.056, 0.022)	0.391	0.711
	4-5	0.054 (0.005, 0.103)	0.031	0.095	0.057 (0.001, 0.112)	0.046	0.226	0.000 (-0.039, 0.040)	0.988	0.988
	6-7	0.000 (-0.057, 0.058)	0.991	0.991	-0.007 (-0.073, 0.058)	0.825	0.909	-0.041 (-0.088, 0.006)	0.086	0.354
	8-9	0.035 (-0.049, 0.119)	0.413	0.567	0.019 (-0.077, 0.114)	0.701	0.845	-0.027 (-0.095, 0.041)	0.438	0.718
	≥10	-0.004 (-0.094, 0.086)	0.929	0.945	0.008 (-0.096, 0.112)	0.875	0.941	-0.069 (-0.143, 0.004)	0.064	0.321
	posterior cingulate gyrus (r)
	0	Reference			Reference			Reference
	0.5-1	0.042 (-0.015, 0.099)	0.151	0.299	0.032 (-0.033, 0.097)	0.331	0.643	0.019 (-0.027, 0.065)	0.427	0.718
	2-3	0.042 (-0.006, 0.09)	0.088	0.196	0.025 (-0.030, 0.079)	0.376	0.664	-0.011 (-0.050, 0.028)	0.585	0.786
	4-5	0.068 (0.019, 0.118)	0.006	0.033	0.080 (0.023, 0.136)	0.006	0.075	0.017 (-0.023, 0.057)	0.396	0.711
	6-7	0.006 (-0.052, 0.064)	0.836	0.904	0.016 (-0.051, 0.082)	0.639	0.845	-0.031 (-0.078, 0.017)	0.204	0.522
	8-9	0.056 (-0.029, 0.140)	0.199	0.346	0.055 (-0.042, 0.151)	0.266	0.597	-0.007 (-0.076, 0.062)	0.845	0.927
	≥10	0.012 (-0.079, 0.103)	0.8	0.88	0.001 (-0.103, 0.106)	0.979	0.983	-0.053 (-0.127, 0.021)	0.161	0.491
	superior frontal gyrus (l)
	0	Reference			Reference			Reference
	0.5-1	0.043 (-0.014, 0.100)	0.137	0.279	0.038 (-0.026, 0.102)	0.249	0.571	0.020 (-0.031, 0.071)	0.45	0.718
	2-3	0.070 (0.022, 0.118)	0.004	0.024	0.067 (0.013, 0.121)	0.016	0.121	0.021 (-0.022, 0.064)	0.341	0.688
	4-5	0.065 (0.016, 0.114)	0.01	0.046	0.069 (0.013, 0.125)	0.015	0.121	0.018 (-0.026, 0.062)	0.427	0.718
	6-7	0.109 (0.051, 0.167)	<0.001	0.002	0.125 (0.059, 0.191)	<0.001	0.009	0.076 (0.023, 0.128)	0.005	0.06
	8-9	0.078 (-0.007, 0.162)	0.072	0.167	0.080 (-0.015, 0.176)	0.1	0.323	0.023 (-0.053, 0.100)	0.553	0.766
	≥10	0.043 (-0.047, 0.134)	0.35	0.511	0.044 (-0.060, 0.148)	0.407	0.678	-0.011 (-0.093, 0.071)	0.786	0.887
	superior frontal gyrus (r)
	0	Reference			Reference			Reference
	0.5-1	0.017 (-0.040, 0.074)	0.568	0.711	-0.013 (-0.077, 0.052)	0.696	0.845	0.000 (-0.051, 0.052)	0.985	0.988
	2-3	0.054 (0.006, 0.103)	0.027	0.085	0.037 (-0.018, 0.092)	0.185	0.492	0.016 (-0.028, 0.059)	0.487	0.737
	4-5	0.054 (0.005, 0.104)	0.032	0.097	0.040 (-0.016, 0.096)	0.166	0.469	0.019 (-0.026, 0.064)	0.418	0.718
	6-7	0.101 (0.043, 0.159)	0.001	0.007	0.094 (0.028, 0.161)	0.005	0.075	0.080 (0.027, 0.133)	0.003	0.047
	8-9	0.077 (-0.008, 0.162)	0.076	0.174	0.049 (-0.047, 0.146)	0.314	0.641	0.044 (-0.034, 0.121)	0.267	0.59
	≥10	0.049 (-0.042, 0.140)	0.291	0.453	0.079 (-0.025, 0.184)	0.137	0.401	0.017 (-0.066, 0.100)	0.685	0.856
	frontal orbital cortex (l)
	0	Reference			Reference			Reference
	0.5-1	0.044 (-0.010, 0.097)	0.111	0.232	0.015 (-0.046, 0.075)	0.63	0.845	0.014 (-0.032, 0.060)	0.552	0.766
	2-3	0.089 (0.044, 0.135)	<0.001	0.002	0.063 (0.012, 0.115)	0.016	0.121	0.033 (-0.006, 0.072)	0.093	0.354
	4-5	0.077 (0.030, 0.123)	0.001	0.01	0.068 (0.015, 0.120)	0.012	0.107	0.022 (-0.018, 0.062)	0.284	0.614
	6-7	0.053 (-0.001, 0.108)	0.055	0.137	0.031 (-0.032, 0.093)	0.332	0.643	0.014 (-0.033, 0.061)	0.568	0.768
	8-9	0.057 (-0.023, 0.137)	0.161	0.305	0.061 (-0.030, 0.151)	0.187	0.493	0.007 (-0.062, 0.075)	0.851	0.928
	≥10	0.050 (-0.035, 0.136)	0.25	0.405	0.110 (0.012, 0.209)	0.027	0.174	0.007 (-0.067, 0.081)	0.856	0.929
	frontal orbital cortex (r)
	0	Reference			Reference			Reference
	0.5-1	0.028 (-0.026, 0.081)	0.31	0.477	-0.007 (-0.067, 0.054)	0.825	0.909	-0.002 (-0.049, 0.045)	0.939	0.961
	2-3	0.072 (0.027, 0.118)	0.002	0.014	0.047 (-0.004, 0.098)	0.072	0.289	0.018 (-0.022, 0.058)	0.377	0.702
	4-5	0.062 (0.016, 0.109)	0.009	0.042	0.068 (0.016, 0.121)	0.011	0.107	0.007 (-0.034, 0.048)	0.734	0.856
	6-7	0.027 (-0.028, 0.081)	0.342	0.51	0.028 (-0.034, 0.090)	0.375	0.664	-0.011 (-0.060, 0.037)	0.647	0.845
	8-9	0.038 (-0.042, 0.118)	0.357	0.513	0.031 (-0.059, 0.122)	0.495	0.76	-0.014 (-0.084, 0.057)	0.699	0.856
	≥10	0.025 (-0.061, 0.111)	0.568	0.711	0.087 (-0.011, 0.185)	0.083	0.305	-0.014 (-0.090, 0.062)	0.721	0.856
	frontal medial cortex (l)
	0	Reference			Reference			Reference
	0.5-1	0.027 (-0.030, 0.084)	0.353	0.511	0.003 (-0.062, 0.067)	0.937	0.957	0.011 (-0.044, 0.066)	0.689	0.856
	2-3	0.041 (-0.007, 0.090)	0.093	0.202	0.022 (-0.033, 0.077)	0.429	0.687	0.008 (-0.038, 0.055)	0.734	0.856
	4-5	0.060 (0.011, 0.109)	0.017	0.065	0.041 (-0.015, 0.098)	0.151	0.437	0.021 (-0.026, 0.069)	0.38	0.702
	6-7	0.028 (-0.030, 0.086)	0.345	0.511	0.006 (-0.061, 0.072)	0.87	0.941	0.003 (-0.054, 0.059)	0.925	0.961
	8-9	0.121 (0.036, 0.206)	0.005	0.029	0.098 (0.001, 0.195)	0.047	0.226	0.056 (-0.026, 0.138)	0.18	0.517
	≥10	-0.015 (-0.106, 0.076)	0.754	0.858	-0.004 (-0.109, 0.101)	0.936	0.957	-0.051 (-0.139, 0.037)	0.255	0.578
	frontal medial cortex (r)
	0	Reference			Reference			Reference
	0.5-1	0.056 (-0.002, 0.113)	0.057	0.138	0.050 (-0.015, 0.115)	0.13	0.396	0.036 (-0.020, 0.091)	0.207	0.522
	2-3	0.068 (0.020, 0.116)	0.006	0.031	0.056 (0.001, 0.111)	0.046	0.226	0.034 (-0.013, 0.081)	0.16	0.491
	4-5	0.078 (0.028, 0.127)	0.002	0.015	0.059 (0.002, 0.115)	0.042	0.217	0.037 (-0.011, 0.085)	0.135	0.44
	6-7	0.061 (0.003, 0.120)	0.04	0.111	0.046 (-0.021, 0.112)	0.179	0.491	0.042 (-0.015, 0.099)	0.15	0.482
	8-9	0.181 (0.096, 0.267)	<0.001	0.001	0.187 (0.091, 0.284)	<0.001	0.009	0.137 (0.055, 0.220)	0.001	0.023
	≥10	-0.004 (-0.095, 0.088)	0.935	0.946	0.002 (-0.103, 0.106)	0.976	0.983	-0.035 (-0.124, 0.054)	0.444	0.718
	frontal operculum cortex (l)
	0	Reference			Reference			Reference
	0.5-1	0.033 (-0.023, 0.09)	0.25	0.405	0.004 (-0.061, 0.068)	0.907	0.955	0.002 (-0.052, 0.057)	0.939	0.961
	2-3	0.056 (0.008, 0.104)	0.023	0.08	0.037 (-0.017, 0.092)	0.18	0.491	0.009 (-0.037, 0.056)	0.69	0.856
	4-5	0.066 (0.017, 0.115)	0.009	0.042	0.076 (0.021, 0.132)	0.007	0.092	0.025 (-0.022, 0.072)	0.299	0.624
	6-7	0.035 (-0.023, 0.093)	0.233	0.386	0.032 (-0.034, 0.099)	0.337	0.644	0.007 (-0.049, 0.063)	0.799	0.892
	8-9	0.036 (-0.049, 0.120)	0.411	0.567	0.040 (-0.056, 0.136)	0.414	0.683	0.007 (-0.075, 0.088)	0.873	0.942
	≥10	0.021 (-0.070, 0.111)	0.656	0.791	0.082 (-0.022, 0.186)	0.122	0.38	-0.001 (-0.089, 0.086)	0.977	0.987
	frontal operculum cortex (r)
	0	Reference			Reference			Reference
	0.5-1	0.065 (0.007, 0.122)	0.027	0.085	0.020 (-0.044, 0.085)	0.541	0.786	0.047 (-0.008, 0.102)	0.092	0.354
	2-3	0.050 (0.002, 0.098)	0.043	0.114	0.023 (-0.031, 0.078)	0.404	0.677	0.008 (-0.039, 0.055)	0.735	0.856
	4-5	0.084 (0.035, 0.134)	0.001	0.007	0.073 (0.016, 0.129)	0.011	0.107	0.046 (-0.002, 0.094)	0.06	0.314
	6-7	0.023 (-0.035, 0.082)	0.434	0.589	0.005 (-0.061, 0.072)	0.878	0.941	-0.002 (-0.059, 0.055)	0.941	0.961
	8-9	0.126 (0.041, 0.212)	0.004	0.022	0.110 (0.013, 0.206)	0.026	0.17	0.091 (0.009, 0.174)	0.03	0.206
	≥10	0.013 (-0.078, 0.104)	0.784	0.867	0.048 (-0.057, 0.153)	0.367	0.662	-0.018 (-0.107, 0.071)	0.689	0.856
	hippocampus (l)
	0	Reference			Reference			Reference
	0.5-1	0.028 (-0.030, 0.087)	0.341	0.51	-0.027 (-0.094, 0.039)	0.419	0.683	0.008 (-0.050, 0.065)	0.794	0.891
	2-3	0.067 (0.018, 0.117)	0.008	0.038	0.036 (-0.020, 0.092)	0.213	0.52	0.035 (-0.013, 0.084)	0.155	0.488
	4-5	0.038 (-0.012, 0.089)	0.14	0.281	0.012 (-0.046, 0.069)	0.691	0.845	0.009 (-0.041, 0.059)	0.715	0.856
	6-7	0.043 (-0.016, 0.103)	0.155	0.299	0.010 (-0.058, 0.078)	0.775	0.877	0.023 (-0.036, 0.082)	0.447	0.718
	8-9	0.099 (0.012, 0.186)	0.026	0.085	0.060 (-0.038, 0.159)	0.231	0.55	0.074 (-0.012, 0.159)	0.093	0.354
	≥10	-0.020 (-0.114, 0.073)	0.667	0.794	-0.054 (-0.161, 0.053)	0.323	0.641	-0.044 (-0.137, 0.048)	0.344	0.688
	hippocampus (r)
	0	Reference			Reference			Reference
	0.5-1	0.038 (-0.021, 0.097)	0.208	0.359	0.000 (-0.067, 0.066)	0.994	0.994	0.017 (-0.040, 0.074)	0.563	0.766
	2-3	0.085 (0.035, 0.135)	0.001	0.007	0.070 (0.014, 0.127)	0.015	0.121	0.051 (0.003, 0.100)	0.038	0.244
	4-5	0.064 (0.013, 0.115)	0.014	0.057	0.044 (-0.014, 0.102)	0.135	0.401	0.032 (-0.018, 0.082)	0.206	0.522
	6-7	0.059 (-0.001, 0.120)	0.053	0.134	0.048 (-0.021, 0.116)	0.171	0.477	0.036 (-0.023, 0.095)	0.227	0.548
	8-9	0.093 (0.006, 0.181)	0.037	0.106	0.088 (-0.011, 0.188)	0.082	0.305	0.056 (-0.030, 0.142)	0.199	0.522
	≥10	0.032 (-0.062, 0.126)	0.501	0.661	0.023 (-0.085, 0.131)	0.679	0.845	0.010 (-0.082, 0.102)	0.829	0.914
	total hippocampus
	0	Reference			Reference			Reference
	0.5-1	0.037 (-0.021, 0.094)	0.214	0.361	-0.015 (-0.080, 0.050)	0.651	0.845	0.014 (-0.042, 0.069)	0.633	0.832
	2-3	0.084 (0.035, 0.133)	0.001	0.007	0.059 (0.004, 0.114)	0.037	0.206	0.048 (0.001, 0.095)	0.047	0.283
	4-5	0.056 (0.006, 0.106)	0.027	0.085	0.031 (-0.026, 0.088)	0.283	0.607	0.023 (-0.026, 0.071)	0.353	0.692
	6-7	0.057 (-0.002, 0.116)	0.059	0.141	0.032 (-0.035, 0.099)	0.347	0.651	0.033 (-0.025, 0.090)	0.264	0.589
	8-9	0.106 (0.020, 0.192)	0.016	0.061	0.082 (-0.015, 0.179)	0.098	0.322	0.071 (-0.012, 0.155)	0.093	0.354
	≥10	0.007 (-0.085, 0.099)	0.885	0.918	-0.017 (-0.122, 0.089)	0.755	0.875	-0.019 (-0.108, 0.071)	0.685	0.856
	temporal pole (l)
	0	Reference			Reference			Reference
	0.5-1	0.053 (-0.001, 0.108)	0.054	0.136	0.018 (-0.044, 0.079)	0.572	0.803	0.035 (-0.015, 0.085)	0.168	0.503
	2-3	0.114 (0.068, 0.16)	<0.001	<0.001	0.096 (0.044, 0.148)	<0.001	0.009	0.078 (0.036, 0.120)	<0.001	0.014
	4-5	0.097 (0.050, 0.144)	<0.001	0.001	0.099 (0.046, 0.153)	<0.001	0.009	0.054 (0.011, 0.097)	0.014	0.132
	6-7	0.081 (0.026, 0.137)	0.004	0.024	0.056 (-0.007, 0.119)	0.083	0.305	0.056 (0.005, 0.107)	0.031	0.208
	8-9	0.104 (0.023, 0.185)	0.012	0.052	0.097 (0.005, 0.189)	0.038	0.206	0.068 (-0.007, 0.142)	0.076	0.354
	≥10	0.053 (-0.033, 0.140)	0.228	0.382	0.100 (0.000, 0.199)	0.05	0.23	0.015 (-0.065, 0.095)	0.72	0.856
	temporal pole (r)
	0	Reference			Reference			Reference
	0.5-1	0.060 (0.005, 0.115)	0.032	0.097	0.010 (-0.052, 0.072)	0.751	0.875	0.035 (-0.016, 0.086)	0.176	0.517
	2-3	0.119 (0.073, 0.166)	<0.001	<0.001	0.089 (0.036, 0.141)	0.001	0.022	0.075 (0.032, 0.118)	0.001	0.017
	4-5	0.114 (0.067, 0.162)	<0.001	<0.001	0.099 (0.045, 0.153)	<0.001	0.009	0.065 (0.021, 0.109)	0.004	0.052
	6-7	0.072 (0.016, 0.128)	0.012	0.052	0.038 (-0.026, 0.102)	0.242	0.57	0.046 (-0.006, 0.098)	0.082	0.354
	8-9	0.100 (0.018, 0.183)	0.017	0.063	0.086 (-0.007, 0.179)	0.068	0.281	0.065 (-0.011, 0.140)	0.094	0.354
	≥10	0.042 (-0.046, 0.130)	0.349	0.511	0.044 (-0.057, 0.144)	0.392	0.67	0.012 (-0.070, 0.093)	0.78	0.886
	anterior middle temporal gyrus (l)
	0	Reference			Reference			Reference
	0.5-1	0.066 (0.009, 0.123)	0.022	0.079	0.014 (-0.050, 0.078)	0.663	0.845	0.049 (-0.005, 0.102)	0.074	0.354
	2-3	0.091 (0.043, 0.139)	<0.001	0.002	0.071 (0.017, 0.125)	0.011	0.107	0.054 (0.008, 0.099)	0.021	0.163
	4-5	0.077 (0.028, 0.126)	0.002	0.015	0.060 (0.004, 0.116)	0.035	0.202	0.045 (-0.002, 0.091)	0.061	0.314
	6-7	0.021 (-0.037, 0.079)	0.48	0.644	0.021 (-0.045, 0.087)	0.538	0.786	0.008 (-0.047, 0.063)	0.775	0.886
	8-9	0.102 (0.018, 0.187)	0.018	0.065	0.112 (0.017, 0.208)	0.021	0.15	0.079 (-0.001, 0.159)	0.053	0.31
	≥10	-0.003 (-0.093, 0.088)	0.954	0.958	0.015 (-0.089, 0.119)	0.773	0.877	-0.027 (-0.114, 0.059)	0.532	0.766
	anterior middle temporal gyrus (r)
	0	Reference			Reference			Reference
	0.5-1	0.080 (0.023, 0.137)	0.006	0.03	0.042 (-0.022, 0.107)	0.197	0.502	0.057 (0.003, 0.111)	0.04	0.25
	2-3	0.091 (0.043, 0.139)	<0.001	0.002	0.062 (0.008, 0.117)	0.025	0.17	0.053 (0.007, 0.099)	0.023	0.169
	4-5	0.054 (0.004, 0.103)	0.033	0.1	0.035 (-0.021, 0.091)	0.215	0.522	0.012 (-0.036, 0.059)	0.632	0.832
	6-7	0.011 (-0.047, 0.069)	0.708	0.821	-0.026 (-0.092, 0.040)	0.445	0.707	-0.018 (-0.074, 0.037)	0.52	0.763
	8-9	0.056 (-0.028, 0.141)	0.193	0.34	0.029 (-0.067, 0.125)	0.559	0.794	0.024 (-0.057, 0.105)	0.562	0.766
	≥10	-0.023 (-0.114, 0.068)	0.622	0.77	0.021 (-0.084, 0.125)	0.699	0.845	-0.051 (-0.138, 0.036)	0.254	0.578
	posterior middle temporal gyrus (l)
	0	Reference			Reference			Reference
	0.5-1	0.087 (0.030, 0.144)	0.003	0.018	-0.013 (-0.077, 0.052)	0.696	0.845	0.066 (0.015, 0.117)	0.011	0.11
	2-3	0.084 (0.036, 0.132)	0.001	0.006	0.037 (-0.018, 0.092)	0.185	0.492	0.033 (-0.010, 0.076)	0.133	0.44
	4-5	0.063 (0.014, 0.112)	0.012	0.052	0.040 (-0.016, 0.096)	0.166	0.469	0.016 (-0.028, 0.060)	0.481	0.733
	6-7	0.036 (-0.022, 0.094)	0.229	0.382	0.094 (0.028, 0.161)	0.005	0.075	0.002 (-0.050, 0.054)	0.947	0.962
	8-9	0.085 (0.000, 0.170)	0.05	0.13	0.049 (-0.047, 0.146)	0.314	0.641	0.035 (-0.041, 0.111)	0.371	0.702
	≥10	0.071 (-0.019, 0.162)	0.123	0.255	0.079 (-0.025, 0.184)	0.137	0.401	0.025 (-0.057, 0.106)	0.551	0.766
	posterior middle temporal gyrus (r)
	0	Reference			Reference			Reference
	0.5-1	0.028 (-0.029,0.084)	0.336	0.507	-0.004 (-0.067, 0.060)	0.912	0.956	0.009 (-0.042, 0.060)	0.738	0.856
	2-3	0.059 (0.011, 0.107)	0.016	0.061	0.026 (-0.028, 0.080)	0.34	0.644	0.014 (-0.029, 0.057)	0.528	0.766
	4-5	0.048 (-0.001,0.097)	0.053	0.134	0.020 (-0.036, 0.075)	0.485	0.756	0.003 (-0.041, 0.047)	0.904	0.951
	6-7	0.042 (-0.015,0.100)	0.151	0.299	0.016 (-0.049, 0.082)	0.626	0.845	0.004 (-0.049, 0.056)	0.895	0.949
	8-9	0.026 (-0.059, 0.110)	0.551	0.704	-0.012 (-0.107, 0.083)	0.806	0.903	-0.025 (-0.101, 0.051)	0.516	0.763
	≥10	0.030 (-0.060, 0.120)	0.511	0.67	0.016 (-0.087, 0.119)	0.764	0.877	-0.033 (-0.114, 0.049)	0.432	0.718
	cuneal cortex (l)
	0	Reference			Reference			Reference
	0.5-1	-0.018 (-0.076, 0.040)	0.538	0.693	-0.04 (-0.106, 0.025)	0.225	0.539	-0.020 (-0.075, 0.034)	0.463	0.723
	2-3	0.049 (0.000, 0.098)	0.048	0.127	0.036 (-0.020, 0.091)	0.207	0.517	0.021 (-0.025, 0.067)	0.372	0.702
	4-5	0.042 (-0.008, 0.092)	0.103	0.219	0.053 (-0.004, 0.110)	0.066	0.281	0.014 (-0.033, 0.061)	0.554	0.766
	6-7	0.064 (0.005, 0.123)	0.034	0.1	0.076 (0.009, 0.144)	0.027	0.173	0.043 (-0.013, 0.099)	0.129	0.44
	8-9	0.063 (-0.024, 0.149)	0.156	0.299	0.050 (-0.048, 0.147)	0.32	0.641	0.033 (-0.049, 0.114)	0.431	0.718
	≥10	0.006 (-0.086, 0.099)	0.892	0.918	0.011 (-0.095, 0.117)	0.841	0.922	-0.014 (-0.101, 0.073)	0.75	0.862
	cuneal cortex (r)
	0	Reference			Reference			Reference
	0.5-1	-0.024 (-0.082, 0.034)	0.414	0.567	-0.055 (-0.121, 0.011)	0.101	0.323	-0.032 (-0.085, 0.022)	0.246	0.576
	2-3	0.044 (-0.005, 0.093)	0.077	0.175	0.019 (-0.037, 0.075)	0.499	0.76	0.015 (-0.030, 0.060)	0.52	0.763
	4-5	0.050 (0.000, 0.100)	0.052	0.134	0.034 (-0.024, 0.091)	0.25	0.571	0.017 (-0.029, 0.063)	0.469	0.726
	6-7	0.097 (0.038, 0.156)	0.001	0.01	0.053 (-0.014, 0.121)	0.123	0.38	0.071 (0.016, 0.125)	0.011	0.11
	8-9	0.099 (0.013, 0.186)	0.024	0.082	0.086 (-0.012, 0.185)	0.085	0.305	0.064 (-0.016, 0.144)	0.115	0.411
	≥10	-0.020 (-0.113, 0.072)	0.668	0.794	-0.026 (-0.133, 0.080)	0.627	0.845	-0.047 (-0.133, 0.038)	0.277	0.605
	FA in tract cingulate gyrus part of cingulum (l)
	0	Reference			Reference
	0.5-1	-0.010 (-0.067, 0.047)	0.731	0.843	0.003 (-0.061, 0.068)	0.92	0.957
	2-3	-0.004 (-0.053, 0.044)	0.868	0.918	-0.004 (-0.059, 0.050)	0.877	0.941
	4-5	-0.022 (-0.072, 0.027)	0.376	0.53	-0.019 (-0.075, 0.037)	0.505	0.76
	6-7	0.017 (-0.041, 0.075)	0.569	0.711	0.022 (-0.044, 0.089)	0.506	0.76
	8-9	0.027 (-0.059, 0.112)	0.54	0.693	0.054 (-0.042, 0.150)	0.271	0.599
	≥10	0.004 (-0.087, 0.096)	0.928	0.945	0.034 (-0.071, 0.138)	0.526	0.78
	FA in tract cingulate gyrus part of cingulum (r)
	0	Reference			Reference
	0.5-1	-0.029 (-0.088, 0.029)	0.328	0.498	-0.014 (-0.080, 0.052)	0.68	0.845
	2-3	-0.005 (-0.055, 0.044)	0.833	0.904	-0.021 (-0.077, 0.035)	0.467	0.737
	4-5	-0.018 (-0.068, 0.033)	0.492	0.652	-0.026 (-0.083, 0.032)	0.381	0.667
	6-7	0.028 (-0.031, 0.088)	0.354	0.511	0.028 (-0.040, 0.096)	0.421	0.683
	8-9	0.028 (-0.059, 0.115)	0.525	0.685	0.023 (-0.076, 0.121)	0.654	0.845
	≥10	0.038 (-0.056, 0.131)	0.43	0.586	0.047 (-0.060, 0.154)	0.388	0.67
	MD in tract cingulate gyrus part of cingulum (l)
	0	Reference			Reference
	0.5-1	-0.014 (-0.071, 0.043)	0.632	0.774	0.019 (-0.044, 0.082)	0.556	0.794
	2-3	0.010 (-0.039, 0.058)	0.695	0.814	0.009 (-0.045, 0.063)	0.745	0.875
	4-5	0.022 (-0.028, 0.072)	0.384	0.539	0.009 (-0.046, 0.065)	0.737	0.871
	6-7	0.050 (-0.009, 0.109)	0.094	0.203	0.028 (-0.037, 0.093)	0.403	0.677
	8-9	0.014 (-0.072, 0.100)	0.749	0.856	-0.027 (-0.122, 0.067)	0.57	0.803
	≥10	0.006 (-0.086, 0.097)	0.902	0.925	-0.022 (-0.124, 0.081)	0.677	0.845
	MD in tract cingulate gyrus part of cingulum (r)
	0	Reference			Reference
	0.5-1	-0.039 (-0.097, 0.019)	0.188	0.336	-0.012 (-0.077, 0.052)	0.715	0.85
	2-3	-0.013 (-0.062, 0.036)	0.6	0.746	-0.012 (-0.067, 0.042)	0.66	0.845
	4-5	0.011 (-0.039, 0.061)	0.665	0.794	-0.002 (-0.058, 0.054)	0.955	0.971
	6-7	0.036 (-0.023, 0.095)	0.237	0.389	0.023 (-0.043, 0.089)	0.499	0.76
	8-9	-0.003 (-0.089, 0.084)	0.948	0.956	-0.049 (-0.145, 0.048)	0.322	0.641
	≥10	-0.043 (-0.135, 0.050)	0.367	0.521	-0.052 (-0.157, 0.052)	0.326	0.641
	FA in tract parahippocampal part of cingulum (l)
	0	Reference			Reference
	0.5-1	0.007 (-0.053, 0.066)	0.825	0.904	0.034 (-0.034, 0.102)	0.325	0.641
	2-3	0.005 (-0.045, 0.056)	0.842	0.906	0.012 (-0.046, 0.069)	0.694	0.845
	4-5	-0.038 (-0.089, 0.014)	0.154	0.299	-0.032 (-0.091, 0.027)	0.286	0.607
	6-7	0.005 (-0.056, 0.066)	0.865	0.918	-0.004 (-0.074, 0.065)	0.901	0.954
	8-9	-0.008 (-0.097, 0.081)	0.865	0.918	0.030 (-0.071, 0.131)	0.558	0.794
	≥10	0.007 (-0.088, 0.102)	0.884	0.918	-0.025 (-0.135, 0.085)	0.66	0.845
	FA in tract parahippocampal part of cingulum (r)
	0	Reference			Reference
	0.5-1	-0.046 (-0.106, 0.013)	0.124	0.255	-0.029 (-0.096, 0.038)	0.394	0.67
	2-3	-0.027 (-0.077, 0.023)	0.287	0.45	-0.016 (-0.073, 0.041)	0.585	0.811
	4-5	-0.066 (-0.118, -0.015)	0.011	0.05	-0.053 (-0.112, 0.005)	0.075	0.293
	6-7	-0.033 (-0.094, 0.027)	0.283	0.446	-0.034 (-0.103, 0.036)	0.341	0.644
	8-9	-0.013 (-0.101, 0.075)	0.772	0.865	0.004 (-0.096, 0.104)	0.934	0.957
	≥10	-0.014 (-0.108, 0.081)	0.778	0.865	-0.037 (-0.146, 0.072)	0.507	0.76
	MD in tract parahippocampal part of cingulum (l)
	0	Reference			Reference
	0.5-1	-0.006 (-0.067, 0.054)	0.836	0.904	-0.030 (-0.099, 0.038)	0.383	0.667
	2-3	-0.007 (-0.059, 0.044)	0.776	0.865	-0.016 (-0.074, 0.042)	0.582	0.811
	4-5	0.030 (-0.023, 0.083)	0.264	0.425	0.011 (-0.048, 0.071)	0.715	0.85
	6-7	-0.004 (-0.066, 0.058)	0.891	0.918	0.011 (-0.059, 0.081)	0.755	0.875
	8-9	0.015 (-0.076, 0.105)	0.748	0.856	-0.027 (-0.129, 0.074)	0.598	0.82
	≥10	0.008 (-0.089, 0.105)	0.87	0.918	0.005 (-0.106, 0.116)	0.927	0.957
	MD in tract parahippocampal part of cingulum (r)
	0	Reference			Reference
	0.5-1	0.018 (-0.043, 0.078)	0.567	0.711	0.013 (-0.055, 0.081)	0.71	0.85
	2-3	0.024 (-0.027, 0.075)	0.363	0.519	0.008 (-0.050, 0.065)	0.796	0.897
	4-5	0.048 (-0.004, 0.101)	0.07	0.165	0.039 (-0.020, 0.099)	0.194	0.501
	6-7	0.031 (-0.031, 0.092)	0.327	0.498	0.037 (-0.033, 0.107)	0.302	0.636
	8-9	0.018 (-0.072, 0.108)	0.69	0.812	-0.009 (-0.111, 0.092)	0.858	0.936
	≥10	0.023 (-0.073, 0.119)	0.641	0.781	0.004 (-0.106, 0.115)	0.937	0.957
	Model 1: Adjusted for age, and ethnicity.
	Model 2: Adjusted for age, ethnicity, education, Townsend deprivation index, body mass index, income, physical activity, sleep duration, smoking status, alcohol status, fish consumption,
	vegetable consumption, fruit consumption, coffee consumption, low-density lipoprotein, depression status, hypertension, cardiovascular diseases, diabetes, and cancer.
	Model 3: Adjusted for age, ethnicity, education, Townsend deprivation index, body mass index, income, physical activity, sleep duration, smoking status, alcohol status, fish consumption,
	vegetable consumption, fruit consumption, coffee consumption, low-density lipoprotein, depression status, hypertension, cardiovascular diseases, diabetes, cancer and total intracranial volume.
	White matter hyperintensities was log transformed prior to analysis. All brain imaging data were z-normalized prior to analysis.
	Bold indicates statistical significance (p-value < 0.05). FDR, false discovery rate; FA, fractional anisotropy；MD, mean diffusivity；r, right, l, left.
